# Supplementary material for: Engineered Pericyte‐Targeted Extracellular Vesicles Protect Against Hypoperfusion‐Induced Cognitive Impairment and Vascular Demyelination
Source: J Extracell Vesicles. 2026 Jun 1;15(6):e70319. doi: 10.1002/jev2.70319 (PMC13240518; doi:10.1002/jev2.70319)
Supplement: Supplementary file 3 — Supporting Information: jev270319‐sup‐0003‐TableS1.xlsx [file JEV2-15-e70319-s012.xlsx]

## Sheet: Fig 2 c
%	Control	Cy3-EVs	Cy3-Scr-EVs	Cy3-cNGR-EVs				%	Control	Cy3-EVs	Cy3-Scr-EVs	Cy3-cNGR-EVs				%	Control	Cy3-EVs	Cy3-Scr-EVs	Cy3-cNGR-EVs
HT29	0	0.15	1.28	0.81				HT1080	0.1	14	25.8	85.7				HBVP	0.17	3.62	12.6	27.8
	0	0.16	1.47	1.26					0.34	14.5	29.2	59					0	4.18	6.31	25.3
	0.036	0.11	0.22	0.3					0	33.5	30.8	77.5					0	4.51	8.5	25.8
	0	3.33	1.4	1.72					0.026	37.1	31.7	84.2					0.076	3.02	3.8	25.8
	0	3.57	1.58	2.91					0.49	29.7	27.8	87.5					0.17	4.44	3.2	24.7
n	5	5	5	5				n	5	5	5	5				n	5	5	5	5
Mean	0.0072	1.464	1.19	1.4				Mean	0.1912	25.76	29.06	78.78				Mean	0.0832	3.954	6.882	25.88
Std. Deviation	0.0161	1.815	0.5531	0.995				Std. Deviation	0.2142	10.83	2.358	11.69				Std. Deviation	0.0851	0.6286	3.831	1.165
Shapiro-Wilk test								Shapiro-Wilk test								Shapiro-Wilk test
W	0.7139	0.7372	0.9645					W	0.8779	0.8475	0.9707	0.8014				W	0.819	0.8934	0.9284	0.8764
P value	0.0133	0.0226	0.8387					P value	0.2998	0.1867	0.8796	0.0832				P value	0.1147	0.3746	0.5855	0.2933
Passed normality test (alpha=0.05)?	No	No	Yes					Passed normality test (alpha=0.05)?	Yes	Yes	Yes	Yes				Passed normality test (alpha=0.05)?	Yes	Yes	Yes	Yes
P value summary	*	*	ns					P value summary	ns	ns	ns	ns				P value summary	ns	ns	ns	ns
Kruskal-Wallis test								Brown-Forsythe test								Brown-Forsythe test
P value	0.0116							F (DFn, DFd)	2.126 (3, 16)							F (DFn, DFd)	5.008 (3, 16)
Exact or approximate P value?	Approximate							P value	0.137							P value	0.0123
P value summary	*							P value summary	ns							P value summary	*
Do the medians vary signif. (P < 0.05)?	Yes							Are SDs significantly different (P < 0.05)?	No							Are SDs significantly different (P < 0.05)?	Yes
Number of groups	4
Kruskal-Wallis statistic	11.01							ANOVA summary								Brown-Forsythe ANOVA test
								F	83.24							F* (DFn, DFd)	159.9 (3.000, 4.971)
Dunn's multiple comparisons test	Mean rank diff.	Significant?	Summary	Adjusted P Value				P value	<0.0001							P value	<0.0001
Control vs. Cy3-EVs	-9	No	ns	0.0946				P value summary	****							P value summary	****
Control vs. Cy3-Scr-EVs	-10.4	Yes	*	0.0316				Significant diff. among means (P < 0.05)?	Yes							Significant diff. among means (P < 0.05)?	Yes
Control vs. Cy3-cNGR-EVs	-10.6	Yes	*	0.0268				R squared	0.9398
Cy3-EVs vs. Cy3-Scr-EVs	-1.4	No	ns	>0.9999												Welch's ANOVA test
Cy3-EVs vs. Cy3-cNGR-EVs	-1.6	No	ns	>0.9999				ANOVA table	SS	DF	MS	F (DFn, DFd)	P value			W (DFn, DFd)	731.6 (3.000, 6.771)
Cy3-Scr-EVs vs. Cy3-cNGR-EVs	-0.2	No	ns	>0.9999				Treatment (between columns)	16197	3	5399	F (3, 16) = 83.24	P<0.0001			P value	<0.0001
								Residual (within columns)	1038	16	64.86					P value summary	****
								Total	17235	19						Significant diff. among means (P < 0.05)?	Yes
								Tukey's multiple comparisons test	Mean Diff.	95.00% CI of diff.	Below threshold?	Summary	Adjusted P Value			Dunnett's T3 multiple comparisons test	Mean Diff.	95.00% CI of diff.	Below threshold?	Summary	Adjusted P Value
								Control vs. Cy3-EVs	-25.57	-40.14 to -11.00	Yes	***	0.0007			Control vs. Cy3-EVs	-3.871	-5.109 to -2.632	Yes	***	0.0007
								Control vs. Cy3-Scr-EVs	-28.87	-43.44 to -14.30	Yes	***	0.0002			Control vs. Cy3-Scr-EVs	-6.799	-14.28 to 0.6827	No	ns	0.0682
								Control vs. Cy3-cNGR-EVs	-78.59	-93.16 to -64.02	Yes	****	<0.0001			Control vs. Cy3-cNGR-EVs	-25.8	-28.08 to -23.52	Yes	****	<0.0001
								Cy3-EVs vs. Cy3-Scr-EVs	-3.3	-17.87 to 11.27	No	ns	0.9147			Cy3-EVs vs. Cy3-Scr-EVs	-2.928	-10.51 to 4.652	No	ns	0.5341
								Cy3-EVs vs. Cy3-cNGR-EVs	-53.02	-67.59 to -38.45	Yes	****	<0.0001			Cy3-EVs vs. Cy3-cNGR-EVs	-21.93	-24.10 to -19.76	Yes	****	<0.0001
								Cy3-Scr-EVs vs. Cy3-cNGR-EVs	-49.72	-64.29 to -35.15	Yes	****	<0.0001			Cy3-Scr-EVs vs. Cy3-cNGR-EVs	-19	-26.03 to -11.97	Yes	***	0.0006

## Sheet: Fig 2d
Normalized intensity	Control	Cy3-EVs	Cy3-Scr-EVs	Cy3-cNGR-EVs				Normalized intensity	Control	Cy3-EVs	Cy3-Scr-EVs	Cy3-cNGR-EVs				Normalized intensity	Control	Cy3-EVs	Cy3-Scr-EVs	Cy3-cNGR-EVs
HT29	0.967885	1.4081	2.43083	2.22332				HT1080	0.887634	8.11406	12.1118	45.032				HBVP	1.09621	2.57098	4.21924	5.82808
	1.06275	1.41551	2.38636	2.44565					1.04856	8.28346	13.2298	31.7516					1.07256	3.09937	4.44795	5.62303
	0.969368	1.51186	1.51186	1.6749					1.06381	14.1615	13.6025	51.3608					1.04101	3.16246	4.03785	10.3694
	1.01092	2.59825	2.41601	2.09607					1.16258	17.9584	13.9413	46.1834					0.835962	3.66216	4.46372	6.86937
	0.973799	2.65284	2.32708	2.23799					0.803226	15.7196	12.5861	50.4211					0.954259	3.73874	4.06151	7.04955
n	5	5	5	5				n	5	5	5	5				n	5	5	5	5
Mean	0.9969	1.917	2.214	2.136				Mean	0.9932	12.85	13.09	44.95				Mean	1	3.247	4.246	7.148
Std. Deviation	0.04082	0.6481	0.3948	0.2864				Std. Deviation	0.1449	4.453	0.7446	7.854				Std. Deviation	0.1063	0.4744	0.2039	1.906
Shapiro-Wilk test								Shapiro-Wilk test								Shapiro-Wilk test
W	0.8011	0.737	0.6413	0.9103				W	0.9427	0.8763	0.9629	0.8326				W	0.8984	0.924	0.8518	0.8188
P value	0.0828	0.0224	0.0021	0.4695				P value	0.6853	0.2928	0.828	0.1456				P value	0.4013	0.556	0.2001	0.1142
Passed normality test (alpha=0.05)?	Yes	No	No	Yes				Passed normality test (alpha=0.05)?	Yes	Yes	Yes	Yes				Passed normality test (alpha=0.05)?	Yes	Yes	Yes	Yes
P value summary	ns	*	**	ns				P value summary	ns	ns	ns	ns				P value summary	ns	ns	ns	ns
Kruskal-Wallis test								Brown-Forsythe test								Brown-Forsythe test
P value	0.0116							F (DFn, DFd)	2.766 (3, 16)							F (DFn, DFd)	2.558 (3, 16)
Exact or approximate P value?	Approximate							P value	0.0758							P value	0.0915
P value summary	*							P value summary	ns							P value summary	ns
Do the medians vary signif. (P < 0.05)?	Yes							Are SDs significantly different (P < 0.05)?	No							Are SDs significantly different (P < 0.05)?	No
Number of groups	4
Kruskal-Wallis statistic	11.02							ANOVA summary								ANOVA summary
								F	86.57							F	33.25
Dunn's multiple comparisons test	Mean rank diff.	Significant?	Summary	Adjusted P Value				P value	<0.0001							P value	<0.0001
Control vs. Cy3-EVs	-9.1	No	ns	0.0898				P value summary	****							P value summary	****
Control vs. Cy3-Scr-EVs	-11.1	Yes	*	0.018				Significant diff. among means (P < 0.05)?	Yes							Significant diff. among means (P < 0.05)?	Yes
Control vs. Cy3-cNGR-EVs	-9.8	No	ns	0.0527				R squared	0.942							R squared	0.8618
Cy3-EVs vs. Cy3-Scr-EVs	-2	No	ns	>0.9999
Cy3-EVs vs. Cy3-cNGR-EVs	-0.7	No	ns	>0.9999				ANOVA table	SS	DF	MS	F (DFn, DFd)	P value			ANOVA table	SS	DF	MS	F (DFn, DFd)	P value
Cy3-Scr-EVs vs. Cy3-cNGR-EVs	1.3	No	ns	>0.9999				Treatment (between columns)	5331	3	1777	F (3, 16) = 86.57	P<0.0001			Treatment (between columns)	97.52	3	32.51	F (3, 16) = 33.25	P<0.0001
								Residual (within columns)	328.4	16	20.52					Residual (within columns)	15.64	16	0.9777
								Total	5659	19						Total	113.2	19
								Tukey's multiple comparisons test	Mean Diff.	95.00% CI of diff.	Below threshold?	Summary	Adjusted P Value			Tukey's multiple comparisons test	Mean Diff.	95.00% CI of diff.	Below threshold?	Summary	Adjusted P Value
								Control vs. Cy3-EVs	-11.85	-20.05 to -3.657	Yes	**	0.0039			Control vs. Cy3-EVs	-2.247	-4.036 to -0.4575	Yes	*	0.0117
								Control vs. Cy3-Scr-EVs	-12.1	-20.30 to -3.904	Yes	**	0.0033			Control vs. Cy3-Scr-EVs	-3.246	-5.035 to -1.457	Yes	***	0.0005
								Control vs. Cy3-cNGR-EVs	-43.96	-52.15 to -35.76	Yes	****	<0.0001			Control vs. Cy3-cNGR-EVs	-6.148	-7.937 to -4.359	Yes	****	<0.0001
								Cy3-EVs vs. Cy3-Scr-EVs	-0.2469	-8.445 to 7.951	No	ns	0.9998			Cy3-EVs vs. Cy3-Scr-EVs	-0.9993	-2.789 to 0.7899	No	ns	0.4073
								Cy3-EVs vs. Cy3-cNGR-EVs	-32.1	-40.30 to -23.90	Yes	****	<0.0001			Cy3-EVs vs. Cy3-cNGR-EVs	-3.901	-5.690 to -2.112	Yes	****	<0.0001
								Cy3-Scr-EVs vs. Cy3-cNGR-EVs	-31.86	-40.05 to -23.66	Yes	****	<0.0001			Cy3-Scr-EVs vs. Cy3-cNGR-EVs	-2.902	-4.691 to -1.113	Yes	**	0.0014

## Sheet: Fig 2e
Mean Cy3 per cell area unit	Control	Cy3-EVs	Cy3-Scr-EVs	Cy3-cNGR-EVs
HBVP	7.24	1348.45	1144.77	1670.81
	5.01	1518.24	1321.52	2006.21
	4.23	1435.53	1268.98	2106.96
	12.82	1323.07	1229.24	1925.29
	5.13	1320.15	1653.17	1902.25
	0	1164.08	1463.91	1957.44
n	6	6	6	6
Mean	5.738	1352	1347	1928
Std. Deviation	4.207	119.8	183.8	145.5
Shapiro-Wilk test
W	0.9353	0.9587	0.935	0.9225
P value	0.6215	0.8095	0.619	0.5236
Passed normality test (alpha=0.05)?	Yes	Yes	Yes	Yes
P value summary	ns	ns	ns	ns
Brown-Forsythe test
F (DFn, DFd)	2.187 (3, 20)
P value	0.1213
P value summary	ns
Are SDs significantly different (P < 0.05)?	No
ANOVA summary
F	230.1
P value	<0.0001
P value summary	****
Significant diff. among means (P < 0.05)?	Yes
R squared	0.9718
ANOVA table	SS	DF	MS	F (DFn, DFd)	P value
Treatment (between columns)	11964144	3	3988048	F (3, 20) = 230.1	P<0.0001
Residual (within columns)	346616	20	17331
Total	12310759	23
Tukey's multiple comparisons test	Mean Diff.	95.00% CI of diff.	Below threshold?	Summary	Adjusted P Value
Control vs. Cy3-EVs	-1346	-1559 to -1133	Yes	****	<0.0001
Control vs. Cy3-Scr-EVs	-1341	-1554 to -1128	Yes	****	<0.0001
Control vs. Cy3-cNGR-EVs	-1922	-2135 to -1710	Yes	****	<0.0001
Cy3-EVs vs. Cy3-Scr-EVs	4.654	-208.1 to 217.4	No	ns	>0.9999
Cy3-EVs vs. Cy3-cNGR-EVs	-576.6	-789.3 to -363.8	Yes	****	<0.0001
Cy3-Scr-EVs vs. Cy3-cNGR-EVs	-581.2	-794.0 to -368.5	Yes	****	<0.0001

## Sheet: Fig 2f
Mean Cy3 per cell area unit	Control	Cy3-EVs	Cy3-Scr-EVs	Cy3-cNGR-EVs	Cy3-cNGR-EVs+NA
PC	4.64333	924.945	1412.38	2183.25	1712.22
	0	858.782	1285.26	1695.97	1610.77
	7.26917	1189.94	1654.84	1786.64	1292.63
	0	1472.44	1406.72	1763.52	1772.98
	8.57	1346.64	1327.14	2265.58	1460.2
	0	1039.06	1602.7	1861.53	1842.55
n	6	6	6	6	6
Mean	3.414	1139	1448	1926	1615
Std. Deviation	3.948	241.3	148.8	238.5	206.9
Shapiro-Wilk test
W	0.8132	0.951	0.8984	0.8466	0.9473
P value	0.0771	0.7482	0.3648	0.1477	0.7181
Passed normality test (alpha=0.05)?	Yes	Yes	Yes	Yes	Yes
P value summary	ns	ns	ns	ns	ns
Brown-Forsythe test
F (DFn, DFd)	2.680 (4, 25)
P value	0.0549
P value summary	ns
Are SDs significantly different (P < 0.05)?	No
ANOVA summary
F	91.33
P value	<0.0001
P value summary	****
Significant diff. among means (P < 0.05)?	Yes
R squared	0.936
ANOVA table	SS	DF	MS	F (DFn, DFd)	P value
Treatment (between columns)	13159947	4	3289987	F (4, 25) = 91.33	P<0.0001
Residual (within columns)	900546	25	36022
Total	14060493	29
Tukey's multiple comparisons test	Mean Diff.	95.00% CI of diff.	Below threshold?	Summary	Adjusted P Value
Control vs. Cy3-EVs	-1135	-1457 to -813.4	Yes	****	<0.0001
Control vs. Cy3-Scr-EVs	-1445	-1767 to -1123	Yes	****	<0.0001
Control vs. Cy3-cNGR-EVs	-1923	-2244 to -1601	Yes	****	<0.0001
Control vs. Cy3-cNGR-EVs+NA	-1612	-1934 to -1290	Yes	****	<0.0001
Cy3-EVs vs. Cy3-Scr-EVs	-309.5	-631.4 to 12.28	No	ns	0.0635
Cy3-EVs vs. Cy3-cNGR-EVs	-787.5	-1109 to -465.6	Yes	****	<0.0001
Cy3-EVs vs. Cy3-cNGR-EVs+NA	-476.6	-798.4 to -154.8	Yes	**	0.0017
Cy3-Scr-EVs vs. Cy3-cNGR-EVs	-477.9	-799.7 to -156.1	Yes	**	0.0017
Cy3-Scr-EVs vs. Cy3-cNGR-EVs+NA	-167.1	-488.9 to 154.8	No	ns	0.5569
Cy3-cNGR-EVs vs. Cy3-cNGR-EVs+NA	310.9	-10.96 to 632.7	No	ns	0.062

## Sheet: Fig 2g
	Time	Nor						Hypo						Hypo+EVs						Hypo+Scr-EVs						Hypo+cNGR-EVs
PC	10	10.0309	9.88044	11.8426	11.9117	13.6397	11.2652	3.82136	5.47877	5.4821	4.11978	2.799	1.46059	4.75911	6.63523	5.93266	5.53612	4.82875	2.71038	3.86017	5.25962	4.76879	3.39155	4.81967	4.54007	8.5096	9.53506	10.4058	12.8882	7.55405	7.57873
	20	11.9117	13.6397	20.865	18.3327	26.0438	14.487	10.1679	11.1298	9.61693	8.76751	8.31334	2.05482	9.98733	10.2395	7.43405	12.7063	6.24656	4.66168	6.32681	7.10944	8.56275	6.95189	6.2641	5.64314	10.6438	13.087	13.144	15.218	11.0897	11.3286
Two-way RM ANOVA	Matching: Stacked
Assume sphericity?	Yes
Alpha	0.05
Source of Variation	% of total variation	P value	P value summary	Significant?
Time x Intervetion	2.04	0.0818	ns	No
Time	18	<0.0001	****	Yes
Intervetion	55.33	<0.0001	****	Yes
Subject	19.2	0.0012	**	Yes
ANOVA table	SS	DF	MS	F (DFn, DFd)	P value
Time x Intervetion	25.73	4	6.432	F (4, 25) = 2.349	P=0.0818
Time	227.1	1	227.1	F (1, 25) = 82.93	P<0.0001
Intervetion	697.9	4	174.5	F (4, 25) = 18.02	P<0.0001
Subject	242.1	25	9.685	F (25, 25) = 3.537	P=0.0012
Residual	68.46	25	2.738
Tukey's multiple comparisons test	Mean Diff.	95.00% CI of diff.	Below threshold?	Summary	Adjusted P Value
Nor vs. Hypo	8.387	4.655 to 12.12	Yes	****	<0.0001
Nor vs. Hypo+EVs	7.681	3.950 to 11.41	Yes	****	<0.0001
Nor vs. Hypo+Scr-EVs	8.863	5.131 to 12.59	Yes	****	<0.0001
Nor vs. Hypo+cNGR-EVs	3.572	-0.1591 to 7.304	No	ns	0.0653
Hypo vs. Hypo+EVs	-0.7055	-4.437 to 3.026	No	ns	0.9803
Hypo vs. Hypo+Scr-EVs	0.4762	-3.255 to 4.208	No	ns	0.9955
Hypo vs. Hypo+cNGR-EVs	-4.814	-8.546 to -1.083	Yes	**	0.0069
Hypo+EVs vs. Hypo+Scr-EVs	1.182	-2.550 to 4.913	No	ns	0.8825
Hypo+EVs vs. Hypo+cNGR-EVs	-4.109	-7.840 to -0.3774	Yes	*	0.0258
Hypo+Scr-EVs vs. Hypo+cNGR-EVs	-5.29	-9.022 to -1.559	Yes	**	0.0027
