# Supplementary material for: Engineered Pericyte‐Targeted Extracellular Vesicles Protect Against Hypoperfusion‐Induced Cognitive Impairment and Vascular Demyelination
Source: J Extracell Vesicles. 2026 Jun 1;15(6):e70319. doi: 10.1002/jev2.70319 (PMC13240518; doi:10.1002/jev2.70319)
Supplement: Supplementary file 4 — Supporting Information: jev270319‐sup‐0004‐TableS2.xlsx [file JEV2-15-e70319-s006.xlsx]

## Sheet: OB
	Cy3-EVs	Cy3-Scr-EVs	Cy3-cNGR-EVs
OB	13.7	2.5	21.4
	8.3	9.9	15
	11.9	2.2	17.8
	13.8	3	20.2
	12.7	7.1	22.4
n	5	5	5
Mean	12.08	4.94	19.36
Std. Deviation	2.252	3.409	2.981
Shapiro-Wilk test
W	0.8245	0.8343	0.9421
P value	0.1265	0.1497	0.6805
Passed normality test (alpha=0.05)?	Yes	Yes	Yes
P value summary	ns	ns	ns
Brown-Forsythe test
F (DFn, DFd)	0.2627 (2, 12)
P value	0.7733
P value summary	ns
Are SDs significantly different (P < 0.05)?	No
ANOVA summary
F	30.48
P value	<0.0001
P value summary	****
Significant diff. among means (P < 0.05)?	Yes
R squared	0.8355
ANOVA table	SS	DF	MS	F (DFn, DFd)	P value
Treatment (between columns)	519.9	2	259.9	F (2, 12) = 30.48	P<0.0001
Residual (within columns)	102.3	12	8.528
Total	622.2	14
Tukey's multiple comparisons test	Mean Diff.	95.00% CI of diff.	Below threshold?	Summary	Adjusted P Value
Cy3-EVs vs. Cy3-Scr-EVs	7.14	2.213 to 12.07	Yes	**	0.0059
Cy3-EVs vs. Cy-cNGR-EVs	-7.28	-12.21 to -2.353	Yes	**	0.0051
Cy3-Scr-EVs vs. Cy3-cNGR-EVs	-14.42	-19.35 to -9.493	Yes	****	<0.0001

## Sheet: Ctx
	Cy3-EVs	Cy3-Scr-EVs	Cy3-cNGR-EVs
Ctx	7.2	8.9	18.2
	9.6	8.7	24.4
	13.9	7.4	20.6
	7.8	8.2	10.3
	13.4	4.8	19.2
n	5	5	5
Mean	10.38	7.6	18.54
Std. Deviation	3.118	1.669	5.173
Shapiro-Wilk test
W	0.8665	0.8289	0.9251
P value	0.2523	0.1366	0.5634
Passed normality test (alpha=0.05)?	Yes	Yes	Yes
P value summary	ns	ns	ns
Brown-Forsythe test
F (DFn, DFd)	1.025 (2, 12)
P value	0.3882
P value summary	ns
Are SDs significantly different (P < 0.05)?	No
ANOVA summary
F	12.35
P value	0.0012
P value summary	**
Significant diff. among means (P < 0.05)?	Yes
R squared	0.6731
ANOVA table	SS	DF	MS	F (DFn, DFd)	P value
Treatment (between columns)	323.3	2	161.7	F (2, 12) = 12.35	P=0.0012
Residual (within columns)	157.1	12	13.09
Total	480.4	14
Tukey's multiple comparisons test	Mean Diff.	95.00% CI of diff.	Below threshold?	Summary	Adjusted P Value
Cy3-EVs vs. Cy3-Scr-EVs	2.78	-3.324 to 8.884	No	ns	0.4672
Cy3-EVs vs. Cy-cNGR-EVs	-8.16	-14.26 to -2.056	Yes	*	0.01
Cy3-Scr-EVs vs. Cy3-cNGR-EVs	-10.94	-17.04 to -4.836	Yes	**	0.0012

## Sheet: CC
	Cy3-EVs	Cy3-Scr-EVs	Cy3-cNGR-EVs
CC	4	3.6	14.6
	3.3	2.1	11.4
	8.3	7.3	10.8
	3.2	3.3	11
	3.7	6.1	8.3
n	5	5	5
Mean	4.5	4.48	11.22
Std. Deviation	2.148	2.145	2.248
Shapiro-Wilk test
W	0.686	0.9275	0.9287
P value	0.0068	0.5792	0.5873
Passed normality test (alpha=0.05)?	No	Yes	Yes
P value summary	**	ns	ns
Kruskal-Wallis test
P value	0.004
Exact or approximate P value?	Exact
P value summary	**
Do the medians vary signif. (P < 0.05)?	Yes
Number of groups	3
Kruskal-Wallis statistic	9.067
Dunn's multiple comparisons test	Mean rank diff.	Significant?	Summary	Adjusted P Value
Cy3-EVs vs. Cy3-Scr-EVs	0.5	No	ns	>0.9999
Cy3-EVs vs. Cy-cNGR-EVs	-7.1	Yes	*	0.0357
Cy3-Scr-EVs vs. Cy3-cNGR-EVs	-7.6	Yes	*	0.0213

## Sheet: Str
	Cy3-EVs	Cy3-Scr-EVs	Cy3-cNGR-EVs
Str	6.2	2.2	10.3
	5.4	2.8	12.6
	3.4	7.5	9.9
	2.6	2.3	5.7
	4.6	3.6	5
n	5	5	5
Mean	4.44	3.68	8.7
Std. Deviation	1.459	2.206	3.237
Shapiro-Wilk test
W	0.9713	0.756	0.9061
P value	0.8838	0.0338	0.4443
Passed normality test (alpha=0.05)?	Yes	No	Yes
P value summary	ns	*	ns
Kruskal-Wallis test
P value	0.0312
Exact or approximate P value?	Exact
P value summary	*
Do the medians vary signif. (P < 0.05)?	Yes
Number of groups	3
Kruskal-Wallis statistic	6.5
Dunn's multiple comparisons test	Mean rank diff.	Significant?	Summary	Adjusted P Value
Cy3-EVs vs. Cy3-Scr-EVs	2	No	ns	>0.9999
Cy3-EVs vs. Cy-cNGR-EVs	-5	No	ns	0.2313
Cy3-Scr-EVs vs. Cy3-cNGR-EVs	-7	Yes	*	0.04

## Sheet: Hip
	Cy3-EVs	Cy3-Scr-EVs	Cy3-cNGR-EVs
Hip	8.5	3.1	14.3
	6.2	3.3	7.9
	5.4	3.8	9.7
	4.5	5.4	7
	2.4	2.8	7.7
n	5	5	5
Mean	5.4	3.68	9.32
Std. Deviation	2.239	1.028	2.957
Shapiro-Wilk test
W	0.9937	0.8512	0.8138
P value	0.9908	0.1982	0.1045
Passed normality test (alpha=0.05)?	Yes	Yes	Yes
P value summary	ns	ns	ns
Brown-Forsythe test
F (DFn, DFd)	0.6091 (2, 12)
P value	0.5598
P value summary	ns
Are SDs significantly different (P < 0.05)?	No
ANOVA summary
F	8.461
P value	0.0051
P value summary	**
Significant diff. among means (P < 0.05)?	Yes
R squared	0.5851
ANOVA table	SS	DF	MS	F (DFn, DFd)	P value
Treatment (between columns)	83.56	2	41.78	F (2, 12) = 8.461	P=0.0051
Residual (within columns)	59.26	12	4.938
Total	142.8	14
Tukey's multiple comparisons test	Mean Diff.	95.00% CI of diff.	Below threshold?	Summary	Adjusted P Value
Cy3-EVs vs. Cy3-Scr-EVs	1.72	-2.029 to 5.469	No	ns	0.4624
Cy3-EVs vs. Cy-cNGR-EVs	-3.92	-7.669 to -0.1705	Yes	*	0.0404
Cy3-Scr-EVs vs. Cy3-cNGR-EVs	-5.64	-9.389 to -1.891	Yes	**	0.0045

## Sheet: Pn
	Cy3-EVs	Cy3-Scr-EVs	Cy3-cNGR-EVs
Pn	4.6	4	10.5
	3.5	4.7	11.3
	2.1	5.5	11.4
	5.6	2.2	10.3
	3.8	4.6	12.5
n	5	5	5
Mean	3.92	4.2	11.2
Std. Deviation	1.303	1.239	0.8718
Shapiro-Wilk test
W	0.9896	0.9088	0.9278
P value	0.9781	0.4607	0.5814
Passed normality test (alpha=0.05)?	Yes	Yes	Yes
P value summary	ns	ns	ns
Brown-Forsythe test
F (DFn, DFd)	0.1815 (2, 12)
P value	0.8362
P value summary	ns
Are SDs significantly different (P < 0.05)?	No
ANOVA summary
F	63.93
P value	<0.0001
P value summary	****
Significant diff. among means (P < 0.05)?	Yes
R squared	0.9142
ANOVA table	SS	DF	MS	F (DFn, DFd)	P value
Treatment (between columns)	170.1	2	85.06	F (2, 12) = 63.93	P<0.0001
Residual (within columns)	15.97	12	1.331
Total	186.1	14
Tukey's multiple comparisons test	Mean Diff.	95.00% CI of diff.	Below threshold?	Summary	Adjusted P Value
Cy3-EVs vs. Cy3-Scr-EVs	-0.28	-2.226 to 1.666	No	ns	0.9225
Cy3-EVs vs. Cy-cNGR-EVs	-7.28	-9.226 to -5.334	Yes	****	<0.0001
Cy3-Scr-EVs vs. Cy3-cNGR-EVs	-7	-8.946 to -5.054	Yes	****	<0.0001

## Sheet: Cb
	Cy3-EVs	Cy3-Scr-EVs	Cy3-cNGR-EVs
Cb	8.5	5.8	10.1
	6.3	5.9	8.3
	3.6	7.5	5.7
	5.6	3.1	8.3
	6.7	9.3	8.3
n	5	5	5
Mean	6.14	6.32	8.14
Std. Deviation	1.778	2.296	1.571
Shapiro-Wilk test
W	0.9806	0.9736	0.8663
P value	0.9376	0.8976	0.2518
Passed normality test (alpha=0.05)?	Yes	Yes	Yes
P value summary	ns	ns	ns
Brown-Forsythe test
F (DFn, DFd)	0.3476 (2, 12)
P value	0.7133
P value summary	ns
Are SDs significantly different (P < 0.05)?	No
ANOVA summary
F	1.684
P value	0.2266
P value summary	ns
Significant diff. among means (P < 0.05)?	No
R squared	0.2192
ANOVA table	SS	DF	MS	F (DFn, DFd)	P value
Treatment (between columns)	12.24	2	6.121	F (2, 12) = 1.684	P=0.2266
Residual (within columns)	43.61	12	3.634
Total	55.85	14
Tukey's multiple comparisons test	Mean Diff.	95.00% CI of diff.	Below threshold?	Summary	Adjusted P Value
Cy3-EVs vs. Cy3-Scr-EVs	-0.18	-3.397 to 3.037	No	ns	0.9878
Cy3-EVs vs. Cy-cNGR-EVs	-2	-5.217 to 1.217	No	ns	0.2602
Cy3-Scr-EVs vs. Cy3-cNGR-EVs	-1.82	-5.037 to 1.397	No	ns	0.3211
