# Supplementary material for: Engineered Pericyte‐Targeted Extracellular Vesicles Protect Against Hypoperfusion‐Induced Cognitive Impairment and Vascular Demyelination
Source: J Extracell Vesicles. 2026 Jun 1;15(6):e70319. doi: 10.1002/jev2.70319 (PMC13240518; doi:10.1002/jev2.70319)
Supplement: Supplementary file 5 — Supporting Information: jev270319‐sup‐0005‐TableS3.xlsx [file JEV2-15-e70319-s010.xlsx]

## Sheet: Fig 4b
Day	Sham								BCAS								BCAS+EVs							BCAS+cNGR-EVs
1	3	2	4	4	2	1	1	0	6	4	5	6	6	7	6	3	5	4	5	3	7	4	0	5	2	3	2	3	2	5	8
2	3	2	2	3	1	1	0	3	4	4	5	2	5	7	6	0	3	1	3	3	5	3	1	1	2	0	2	2	2	4	4
3	1	1	1	2	1	1	0	0	4	3	4	2	4	7	5	4	3	1	2	3	4	3	0	0	1	1	0	2	0	2	2
4	0	0	0	1	0	1	0	0	2	4	3	5	3	6	5	7	3	1	2	2	4	2	0	0	0	0	1	2	1	2	0
5	0	0	0	1	1	1	0	0	2	1	3	2	2	4	5	0	2	1	1	2	2	2	2	1	1	0	1	1	1	2	0
6	0	0	0	0	0	0	0	0	1	1	3	2	1	2	5	0	1	1	1	2	2	1		1	0	0	1	0	1	0	0
7	0	0	0	0	0	0	0	0	1	1	3	2	1	2	3	6	1	1	1	1	2	1		0	0	0	0	0	0	0	1
Mixed-effects model (REML)	Matching: Stacked
Assume sphericity?	No
Alpha	0.05
Fixed effects (type III)	P value	P value summary	Statistically significant (P < 0.05)?	F (DFn, DFd)	Geisser-Greenhouse's epsilon
Time	<0.0001	****	Yes	F (3.197, 85.25) = 30.91	0.5328
Column Factor	<0.0001	****	Yes	F (3, 27) = 18.41
Time x Column Factor	0.1594	ns	No	F (18, 160) = 1.359
Random effects	SD	Variance
Subject	0.6773	0.4587
Residual	1.059	1.121
Was the matching effective?
Chi-square, df	25.74, 1
P value	<0.0001
P value summary	****
Is there significant matching (P < 0.05)?	Yes
Goodness of fit
Degrees of freedom	185
REML criterion	340.1
Data summary
Number of columns (Column Factor)	4
Number of rows (Time)	7
Number of subjects (Subject)	31
Number of missing values	2
Tukey's multiple comparisons test	Mean Diff.	95.00% CI of diff.	Below threshold?	Summary	Adjusted P Value
1
Sham vs. BCAS	-3.25	-5.262 to -1.238	Yes	**	0.0018
Sham vs. BCAS+EVs	-1.875	-4.812 to 1.062	No	ns	0.2697
Sham vs. BCAS+cNGR-EVs	-1.625	-4.314 to 1.064	No	ns	0.3247
BCAS vs. BCAS+EVs	1.375	-1.515 to 4.265	No	ns	0.4915
BCAS vs. BCAS+cNGR-EVs	1.625	-1.001 to 4.251	No	ns	0.3015
BCAS+EVs vs. BCAS+cNGR-EVs	0.25	-3.016 to 3.516	No	ns	0.9957
2
Sham vs. BCAS	-2.25	-4.938 to 0.4378	No	ns	0.1101
Sham vs. BCAS+EVs	-0.8393	-2.796 to 1.118	No	ns	0.5927
Sham vs. BCAS+cNGR-EVs	-0.25	-2.069 to 1.569	No	ns	0.9773
BCAS vs. BCAS+EVs	1.411	-1.404 to 4.226	No	ns	0.4723
BCAS vs. BCAS+cNGR-EVs	2	-0.7576 to 4.758	No	ns	0.19
BCAS+EVs vs. BCAS+cNGR-EVs	0.5893	-1.498 to 2.676	No	ns	0.8385
3
Sham vs. BCAS	-3.25	-4.985 to -1.515	Yes	***	0.001
Sham vs. BCAS+EVs	-1.411	-3.220 to 0.3990	No	ns	0.1362
Sham vs. BCAS+cNGR-EVs	-0.125	-1.300 to 1.050	No	ns	0.9888
BCAS vs. BCAS+EVs	1.839	-0.3154 to 3.994	No	ns	0.1055
BCAS vs. BCAS+cNGR-EVs	3.125	1.309 to 4.941	Yes	**	0.0013
BCAS+EVs vs. BCAS+cNGR-EVs	1.286	-0.5888 to 3.160	No	ns	0.2199
4
Sham vs. BCAS	-4.125	-6.101 to -2.149	Yes	***	0.0007
Sham vs. BCAS+EVs	-1.75	-3.432 to -0.06759	Yes	*	0.042
Sham vs. BCAS+cNGR-EVs	-0.5	-1.571 to 0.5714	No	ns	0.5176
BCAS vs. BCAS+EVs	2.375	0.1103 to 4.640	Yes	*	0.0387
BCAS vs. BCAS+cNGR-EVs	3.625	1.587 to 5.663	Yes	**	0.0012
BCAS+EVs vs. BCAS+cNGR-EVs	1.25	-0.5105 to 3.011	No	ns	0.1985
5
Sham vs. BCAS	-2	-3.879 to -0.1215	Yes	*	0.0372
Sham vs. BCAS+EVs	-1.339	-2.103 to -0.5760	Yes	***	0.001
Sham vs. BCAS+cNGR-EVs	-0.5	-1.351 to 0.3513	No	ns	0.3533
BCAS vs. BCAS+EVs	0.6607	-1.219 to 2.540	No	ns	0.6924
BCAS vs. BCAS+cNGR-EVs	1.5	-0.3921 to 3.392	No	ns	0.132
BCAS+EVs vs. BCAS+cNGR-EVs	0.8393	-0.02009 to 1.699	No	ns	0.0565
6
Sham vs. BCAS	-1.875	-3.692 to -0.05791	Yes	*	0.0437
Sham vs. BCAS+EVs	-1.333	-2.111 to -0.5554	Yes	**	0.0055
Sham vs. BCAS+cNGR-EVs	-0.375	-0.9807 to 0.2307	No	ns	0.257
BCAS vs. BCAS+EVs	0.5417	-1.296 to 2.380	No	ns	0.7946
BCAS vs. BCAS+cNGR-EVs	1.5	-0.3264 to 3.326	No	ns	0.1138
BCAS+EVs vs. BCAS+cNGR-EVs	0.9583	0.1174 to 1.799	Yes	*	0.0248
7
Sham vs. BCAS	-2.375	-4.347 to -0.4030	Yes	*	0.0213
Sham vs. BCAS+EVs	-1.167	-1.782 to -0.5517	Yes	**	0.0035
Sham vs. BCAS+cNGR-EVs	-0.125	-0.5388 to 0.2888	No	ns	0.7545
BCAS vs. BCAS+EVs	1.208	-0.7688 to 3.185	No	ns	0.2799
BCAS vs. BCAS+cNGR-EVs	2.25	0.2778 to 4.222	Yes	*	0.027
BCAS+EVs vs. BCAS+cNGR-EVs	1.042	0.4038 to 1.680	Yes	**	0.0026

## Sheet: Fig 4c
Day	Sham								BCAS								BCAS+EVs							BCAS+cNGR-EVs
1	4	12	4	3	6	6	6	5	7	7	6	7	8	9	5	10	7	5	8	7	16	7	2	7	6	6	6	11	5	2	5
2	4	4	4	6	4	10	6	4	5	8	4	4	8	5	5	7	9	8	7	8	5	0	5	5	4	4	3	5	4	4	6
3	4	10	4	4	4	15	3	5	4	10	6	5	3	1	4	8	6	5	11	4	3	5	4	5	3	4	5	8	4	4	5
4	4	0	5	3	5	12	4	7	6	3	6	5	16	4	2	2	13	2	14	14	10	3	2	5	4	3	2	7	6	3	3
5	6	4	7	4	2	5	5	5	4	4	6	4	5	4	2	2	6	3	4	4	7	2	6	5	4	4	5	5	6	4	2
6	6	4	7	6	4	7	3	7	4	4	5	7	4	7	8	4	6	7	7	8	2	7		4	3	4	4	5	5	4	2
7	2	5	2	1	5	1	2	5	2	4	15	5	5	5	4	5	2	2	2	10	8	6		1	4	3	1	3	2	3	3
Mixed-effects model (REML)	Matching: Stacked
Assume sphericity?	No
Alpha	0.05
Fixed effects (type III)	P value	P value summary	Statistically significant (P < 0.05)?	F (DFn, DFd)	Geisser-Greenhouse's epsilon
Time	0.0081	**	Yes	F (4.282, 114.2) = 3.520	0.7137
Column Factor	0.0628	ns	No	F (3, 27) = 2.740
Time x Column Factor	0.7024	ns	No	F (18, 160) = 0.7964
Random effects	SD	Variance
Subject	0.805	0.648
Residual	2.562	6.565
Was the matching effective?
Chi-square, df	3.375, 1
P value	0.0662
P value summary	ns
Is there significant matching (P < 0.05)?	No
Data summary
Number of columns (Column Factor)	4
Number of rows (Time)	7
Number of subjects (Subject)	31
Number of missing values	2
Tukey's multiple comparisons test	Mean Diff.	95.00% CI of diff.	Below threshold?	Summary	Adjusted P Value
1
Sham vs. BCAS	-1.625	-5.012 to 1.762	No	ns	0.5022
Sham vs. BCAS+EVs	-1.679	-7.453 to 4.096	No	ns	0.8108
Sham vs. BCAS+cNGR-EVs	-0.25	-4.090 to 3.590	No	ns	0.9975
BCAS vs. BCAS+EVs	-0.05357	-5.629 to 5.522	No	ns	>0.9999
BCAS vs. BCAS+cNGR-EVs	1.375	-1.750 to 4.500	No	ns	0.5755
BCAS+EVs vs. BCAS+cNGR-EVs	1.429	-4.274 to 7.131	No	ns	0.8639
2
Sham vs. BCAS	-0.5	-3.293 to 2.293	No	ns	0.9518
Sham vs. BCAS+EVs	-0.75	-4.925 to 3.425	No	ns	0.946
Sham vs. BCAS+cNGR-EVs	0.875	-1.647 to 3.397	No	ns	0.7141
BCAS vs. BCAS+EVs	-0.25	-4.297 to 3.797	No	ns	0.9973
BCAS vs. BCAS+cNGR-EVs	1.375	-0.6549 to 3.405	No	ns	0.2315
BCAS+EVs vs. BCAS+cNGR-EVs	1.625	-2.353 to 5.603	No	ns	0.5613
3
Sham vs. BCAS	1	-4.297 to 6.297	No	ns	0.9426
Sham vs. BCAS+EVs	0.6964	-4.609 to 6.002	No	ns	0.9789
Sham vs. BCAS+cNGR-EVs	1.375	-3.562 to 6.312	No	ns	0.8178
BCAS vs. BCAS+EVs	-0.3036	-4.466 to 3.859	No	ns	0.9963
BCAS vs. BCAS+cNGR-EVs	0.375	-3.070 to 3.820	No	ns	0.9869
BCAS+EVs vs. BCAS+cNGR-EVs	0.6786	-2.824 to 4.181	No	ns	0.9289
4
Sham vs. BCAS	-0.5	-6.417 to 5.417	No	ns	0.9944
Sham vs. BCAS+EVs	-3.286	-10.96 to 4.390	No	ns	0.5729
Sham vs. BCAS+cNGR-EVs	0.875	-3.291 to 5.041	No	ns	0.9169
BCAS vs. BCAS+EVs	-2.786	-10.85 to 5.281	No	ns	0.7343
BCAS vs. BCAS+cNGR-EVs	1.375	-3.983 to 6.733	No	ns	0.8522
BCAS+EVs vs. BCAS+cNGR-EVs	4.161	-3.309 to 11.63	No	ns	0.3292
5
Sham vs. BCAS	0.875	-1.196 to 2.946	No	ns	0.6196
Sham vs. BCAS+EVs	0.1786	-2.396 to 2.754	No	ns	0.9967
Sham vs. BCAS+cNGR-EVs	0.375	-1.594 to 2.344	No	ns	0.943
BCAS vs. BCAS+EVs	-0.6964	-3.211 to 1.819	No	ns	0.8379
BCAS vs. BCAS+cNGR-EVs	-0.5	-2.357 to 1.357	No	ns	0.8602
BCAS+EVs vs. BCAS+cNGR-EVs	0.1964	-2.256 to 2.649	No	ns	0.9945
6
Sham vs. BCAS	0.125	-2.266 to 2.516	No	ns	0.9987
Sham vs. BCAS+EVs	-0.6667	-3.917 to 2.583	No	ns	0.9161
Sham vs. BCAS+cNGR-EVs	1.625	-0.3622 to 3.612	No	ns	0.1236
BCAS vs. BCAS+EVs	-0.7917	-4.068 to 2.484	No	ns	0.8748
BCAS vs. BCAS+cNGR-EVs	1.5	-0.5703 to 3.570	No	ns	0.1898
BCAS+EVs vs. BCAS+cNGR-EVs	2.292	-0.8685 to 5.452	No	ns	0.161
7
Sham vs. BCAS	-2.75	-7.438 to 1.938	No	ns	0.3289
Sham vs. BCAS+EVs	-2.125	-7.337 to 3.087	No	ns	0.5635
Sham vs. BCAS+cNGR-EVs	0.375	-1.848 to 2.598	No	ns	0.9562
BCAS vs. BCAS+EVs	0.625	-5.345 to 6.595	No	ns	0.9888
BCAS vs. BCAS+cNGR-EVs	3.125	-1.477 to 7.727	No	ns	0.2101
BCAS+EVs vs. BCAS+cNGR-EVs	2.5	-2.733 to 7.733	No	ns	0.4104

## Sheet: Fig 4d
	Sham	BCAS	BCAS+EVs	BCAS+cNGR-EVs
OT%	35.8	73.6	46.2	45.5
	36.4	66	49.8	42.9
	26.1	53.8	36.3	38
	26.7	48.3	32.2	30.9
	26.9	35.7	19.6	20.9
	23.7	40.5	19.5	23.1
	19.2	31.5	15.5	13.4
	18.3		13.5	16.3
	17.1			13.3
n	9	7	8	9
Mean	25.58	49.91	29.08	27.14
Std. Deviation	7.017	15.64	14.11	12.6
Shapiro-Wilk test
W	0.9017	0.9478	0.8959	0.8976
P value	0.2622	0.7097	0.2652	0.2387
Passed normality test (alpha=0.05)?	Yes	Yes	Yes	Yes
P value summary	ns	ns	ns	ns
Brown-Forsythe test
F (DFn, DFd)	1.939 (3, 29)
P value	0.1453
P value summary	ns
Are SDs significantly different (P < 0.05)?	No
ANOVA summary
F	6.192
P value	0.0022
P value summary	**
Significant diff. among means (P < 0.05)?	Yes
R squared	0.3904
ANOVA table	SS	DF	MS	F (DFn, DFd)	P value
Treatment (between columns)	2898	3	966.1	F (3, 29) = 6.192	P=0.0022
Residual (within columns)	4525	29	156
Total	7423	32
Tukey's multiple comparisons test	Mean Diff.	95.00% CI of diff.	Below threshold?	Summary	Adjusted P Value
Sham vs. BCAS	-24.34	-41.49 to -7.186	Yes	**	0.0031
Sham vs. BCAS+EVs	-3.497	-20.03 to 13.04	No	ns	0.9384
Sham vs. BCAS+cNGR-EVs	-1.567	-17.61 to 14.48	No	ns	0.9933
BCAS vs. BCAS+EVs	20.84	3.226 to 38.45	Yes	*	0.0156
BCAS vs. BCAS+cNGR-EVs	22.77	5.619 to 39.92	Yes	**	0.0058
BCAS+EVs vs. BCAS+cNGR-EVs	1.931	-14.61 to 18.47	No	ns	0.9886

## Sheet: Fig 4f
	Sham	BCAS	BCAS+EVs	BCAS+cNGR-EVs
	74.1	54.1	50.8	69.8
	79.5	55.2	62.7	74.4
	75.2	49.1	59.9	69.9
	74.9	50.8	59.8	59.5
n	4	4	4	4
Mean	75.93	52.3	58.3	68.4
Std. Deviation	2.428	2.837	5.178	6.309
Shapiro-Wilk test
W	0.7998	0.9312	0.8351	0.881
P value	0.1018	0.6015	0.1815	0.3427
Passed normality test (alpha=0.05)?	Yes	Yes	Yes	Yes
P value summary	ns	ns	ns	ns
Brown-Forsythe test
F (DFn, DFd)	0.3330 (3, 12)
P value	0.8017
P value summary	ns
Are SDs significantly different (P < 0.05)?	No
ANOVA summary
F	21.89
P value	<0.0001
P value summary	****
Significant diff. among means (P < 0.05)?	Yes
R squared	0.8455
ANOVA table	SS	DF	MS	F (DFn, DFd)	P value
Treatment (between columns)	1323	3	440.9	F (3, 12) = 21.89	P<0.0001
Residual (within columns)	241.7	12	20.14
Total	1564	15
Tukey's multiple comparisons test	Mean Diff.	95.00% CI of diff.	Below threshold?	Summary	Adjusted P Value
Sham vs. BCAS	23.63	14.20 to 33.05	Yes	****	<0.0001
Sham vs. BCAS+EVs	17.63	8.204 to 27.05	Yes	***	0.0006
Sham vs. BCAS+cNGR-EVs	7.525	-1.896 to 16.95	No	ns	0.1361
BCAS vs. BCAS+EVs	-6	-15.42 to 3.421	No	ns	0.2821
BCAS vs. BCAS+cNGR-EVs	-16.1	-25.52 to -6.679	Yes	**	0.0013
BCAS+EVs vs. BCAS+cNGR-EVs	-10.1	-19.52 to -0.6790	Yes	*	0.0345

## Sheet: Fig 4g
	Sham	BCAS	BCAS+EVs	BCAS+cNGR-EVs						Sham	BCAS	BCAS+EVs	BCAS+cNGR-EVs
	0.707375	0.792253	0.742881	0.720318					Best-fit values
	0.649344	0.766541	0.749889	0.733263					Slope	0.3275	0.2099	0.2062	0.2159
	0.6452	0.804983	0.794628	0.722785					Y-intercept	0.5238	0.6611	0.638	0.5961
	0.6608	0.772838	0.804482	0.718792					X-intercept	-1.599	-3.15	-3.094	-2.761
n	4	4	4	4					1/slope	3.054	4.765	4.85	4.631
Mean	0.6657	0.7842	0.773	0.7238
Std. Deviation	0.02857	0.01768	0.03109	0.006527					Std. Error
									Slope	0.01745	0.009164	0.01014	0.0116
Shapiro-Wilk test									Y-intercept	0.009289	0.005961	0.007064	0.007506
W	0.8137	0.9375	0.8544	0.8393
P value	0.1291	0.639	0.2407	0.1933					95% Confidence Intervals
Passed normality test (alpha=0.05)?	Yes	Yes	Yes	Yes					Slope	0.2932 to 0.3618	0.1919 to 0.2279	0.1863 to 0.2261	0.1931 to 0.2387
P value summary	ns	ns	ns	ns					Y-intercept	0.5055 to 0.5421	0.6494 to 0.6729	0.6241 to 0.6519	0.5814 to 0.6109
									X-intercept	-1.846 to -1.400	-3.502 to -2.853	-3.493 to -2.765	-3.158 to -2.439
Brown-Forsythe test
F (DFn, DFd)	2.291 (3, 12)								Goodness of Fit
P value	0.1302								R squared	0.5103	0.5742	0.5011	0.5011
P value summary	ns								Sy.x	0.06437	0.04897	0.06153	0.05698
Are SDs significantly different (P < 0.05)?	No
									Is slope significantly non-zero?
ANOVA summary									F	352.2	524.5	413.7	346.6
F	21.9								DFn, DFd	1, 338	1, 389	1, 412	1, 345
P value	<0.0001								P value	<0.0001	<0.0001	<0.0001	<0.0001
P value summary	****								Deviation from zero?	Significant	Significant	Significant	Significant
Significant diff. among means (P < 0.05)?	Yes
R squared	0.8455								Equation	Y = 0.3275*X + 0.5238	Y = 0.2099*X + 0.6611	Y = 0.2062*X + 0.6380	Y = 0.2159*X + 0.5961
ANOVA table	SS	DF	MS	F (DFn, DFd)	P value				Data
Treatment (between columns)	0.03511	3	0.0117	F (3, 12) = 21.90	P<0.0001				Number of X values	340	740	1175	1560
Residual (within columns)	0.006414	12	0.0005345						Maximum number of Y replicates	1	1	1	1
Total	0.04153	15							Total number of values	340	391	414	347
									Number of missing values	0	349	761	1213
Tukey's multiple comparisons test	Mean Diff.	95.00% CI of diff.	Below threshold?	Summary	Adjusted P Value
Sham vs. BCAS	-0.1185	-0.1670 to -0.06994	Yes	****	<0.0001
Sham vs. BCAS+EVs	-0.1073	-0.1558 to -0.05875	Yes	***	0.0001
Sham vs. BCAS+cNGR-EVs	-0.05811	-0.1066 to -0.009574	Yes	*	0.018
BCAS vs. BCAS+EVs	0.01118	-0.03735 to 0.05972	No	ns	0.9012
BCAS vs. BCAS+cNGR-EVs	0.06036	0.01183 to 0.1089	Yes	*	0.0141
BCAS+EVs vs. BCAS+cNGR-EVs	0.04918	0.0006445 to 0.09772	Yes	*	0.0467

## Sheet: Fig 4i
	Sham	BCAS	BCAS+EVs	BCAS+cNGR-EVs
MBP	1.01749	0.6853	0.757449	0.874654
	1.09659	0.765151	0.714293	0.934584
	1.01051	0.71412	0.77381	1.11435
	1.34207	0.753296	0.653851	0.900694
		0.721048	0.834586	0.936595
n	4	5	5	5
Mean	1.117	0.7278	0.7468	0.9522
Std. Deviation	0.1553	0.03195	0.06754	0.09422
Shapiro-Wilk test
W	0.8033	0.9573	0.9913	0.7945
P value	0.1083	0.789	0.9841	0.0731
Passed normality test (alpha=0.05)?	Yes	Yes	Yes	Yes
P value summary	ns	ns	ns	ns
Brown-Forsythe test
F (DFn, DFd)	0.9464 (3, 15)
P value	0.4431
P value summary	ns
Are SDs significantly different (P < 0.05)?	No
ANOVA summary
F	17.44
P value	<0.0001
P value summary	****
Significant diff. among means (P < 0.05)?	Yes
R squared	0.7772
ANOVA table	SS	DF	MS	F (DFn, DFd)	P value
Treatment (between columns)	0.4539	3	0.1513	F (3, 15) = 17.44	P<0.0001
Residual (within columns)	0.1302	15	0.008677
Total	0.5841	18
Tukey's multiple comparisons test	Mean Diff.	95.00% CI of diff.	Below threshold?	Summary	Adjusted P Value
Sham vs. BCAS	0.3889	0.2088 to 0.5690	Yes	****	<0.0001
Sham vs. BCAS+EVs	0.3699	0.1898 to 0.5500	Yes	***	0.0001
Sham vs. BCAS+cNGR-EVs	0.1645	-0.01561 to 0.3446	No	ns	0.0793
BCAS vs. BCAS+EVs	-0.01901	-0.1888 to 0.1508	No	ns	0.9879
BCAS vs. BCAS+cNGR-EVs	-0.2244	-0.3942 to -0.05459	Yes	**	0.0083
BCAS+EVs vs. BCAS+cNGR-EVs	-0.2054	-0.3752 to -0.03558	Yes	*	0.0156

## Sheet: Fig 4j
	Sham	BCAS	BCAS+EVs	BCAS+cNGR-EVs
Neurofilament	1.05837	0.55408	0.991757	1.11669
	1.23265	0.860957	0.95039	0.874931
	1.41389	0.577284	0.949309	0.952823
	1.14672	0.527289	0.832338	0.908371
		0.740632	0.8748	0.808349
n	4	5	5	5
Mean	1.213	0.652	0.9197	0.9322
Std. Deviation	0.1517	0.1434	0.06453	0.1158
Shapiro-Wilk test
W	0.9688	0.8655	0.926	0.9331
P value	0.8338	0.2486	0.5692	0.6174
Passed normality test (alpha=0.05)?	Yes	Yes	Yes	Yes
P value summary	ns	ns	ns	ns
Brown-Forsythe test
F (DFn, DFd)	0.5144 (3, 15)
P value	0.6785
P value summary	ns
Are SDs significantly different (P < 0.05)?	No
ANOVA summary
F	15.85
P value	<0.0001
P value summary	****
Significant diff. among means (P < 0.05)?	Yes
R squared	0.7601
ANOVA table	SS	DF	MS	F (DFn, DFd)	P value
Treatment (between columns)	0.7023	3	0.2341	F (3, 15) = 15.85	P<0.0001
Residual (within columns)	0.2216	15	0.01477
Total	0.9239	18
Tukey's multiple comparisons test	Mean Diff.	95.00% CI of diff.	Below threshold?	Summary	Adjusted P Value
Sham vs. BCAS	0.5609	0.3259 to 0.7959	Yes	****	<0.0001
Sham vs. BCAS+EVs	0.2932	0.05819 to 0.5282	Yes	*	0.0126
Sham vs. BCAS+cNGR-EVs	0.2807	0.04568 to 0.5157	Yes	*	0.017
BCAS vs. BCAS+EVs	-0.2677	-0.4892 to -0.04611	Yes	*	0.0158
BCAS vs. BCAS+cNGR-EVs	-0.2802	-0.5017 to -0.05863	Yes	*	0.0114
BCAS+EVs vs. BCAS+cNGR-EVs	-0.01251	-0.2341 to 0.2090	No	ns	0.9984
