# Supplementary material for: Engineered Pericyte‐Targeted Extracellular Vesicles Protect Against Hypoperfusion‐Induced Cognitive Impairment and Vascular Demyelination
Source: J Extracell Vesicles. 2026 Jun 1;15(6):e70319. doi: 10.1002/jev2.70319 (PMC13240518; doi:10.1002/jev2.70319)
Supplement: Supplementary file 6 — Supporting Information: jev270319‐sup‐0006‐TableS4.xlsx [file JEV2-15-e70319-s005.xlsx]

## Sheet: Fig 5c
	Sham						BCAS						BCAS+EVs						BCAS+cNGR-EVs
0	100	100	100	100	100	100	100	100	100	100	100	100	100	100	100	100	100	100	100	100	100	100	100	100	100	100
3	103.838	105.093	122.521	107.871	106.681	111.74	61.9786	70.599	51.84	64.217	51.2397	59.5728	78.6038	72.8232	69.0638	76.4982	73.0244	78.6038	88.8513	94.5156	68.8453	82.1455	70.1873	62.8367	92.544	87.7431
7	98.3012	94.3296	122.213	134.38	104.97	114.354	67.818	57.6985	64.331	64.5483	71.1061	71.844	84.996	63.8036	64.3657		64.3657	67.216	98.3012	83.4003	81.1441	73.774	100.851	81.5449	103.684	84.6213
30	94.103	99.9162	97.5807	97.8225	102.662	107.769	56.0546	74.1451	89.705	63.4976	69.8283	80.6545	82.0865	62.3283	76.916		63.7506	75.8873	92.2783	93.0602	95.1581	89.1345	91.136		93.9845	85.6892
Mixed-effects model (REML)	Matching: Stacked
Assume sphericity?	No
Alpha	0.05
Fixed effects (type III)	P value	P value summary	Statistically significant (P < 0.05)?	F (DFn, DFd)	Geisser-Greenhouse's epsilon
Time	<0.0001	****	Yes	F (2.459, 51.63) = 32.87	0.8195
Intervention	<0.0001	****	Yes	F (3, 22) = 57.69
Time x Intervention	<0.0001	****	Yes	F (9, 63) = 11.17
Random effects	SD	Variance
Subject	2.256	5.091
Residual	7.544	56.91
Was the matching effective?
Chi-square, df	0.7469, 1
P value	0.3875
P value summary	ns
Is there significant matching (P < 0.05)?	No
Goodness of fit
Degrees of freedom	83
REML criterion	321.4
Data summary
Number of columns (Intervention)	4
Number of rows (Time)	4
Number of subjects (Subject)	26
Number of missing values	3
Predicted means (LS means)	Sham	BCAS	BCAS+EVs	BCAS+cNGR-EVs
0	100	100	100	100
3	109.6	59.91	74.77	80.96
7	111.4	66.22	68.98	88.42
30	99.98	72.31	72.22	91.24
Tukey's multiple comparisons test	Mean Diff.	95.00% CI of diff.	Below threshold?	Summary	Adjusted P Value
0
Sham vs. BCAS	0
Sham vs. BCAS+EVs	0
Sham vs. BCAS+cNGR-EVs	0
BCAS vs. BCAS+EVs	0
BCAS vs. BCAS+cNGR-EVs	0
BCAS+EVs vs. BCAS+cNGR-EVs	0
3
Sham vs. BCAS	49.72	37.04 to 62.39	Yes	****	<0.0001
Sham vs. BCAS+EVs	34.85	24.52 to 45.19	Yes	****	<0.0001
Sham vs. BCAS+cNGR-EVs	28.67	13.38 to 43.95	Yes	***	0.0007
BCAS vs. BCAS+EVs	-14.86	-25.99 to -3.737	Yes	*	0.0121
BCAS vs. BCAS+cNGR-EVs	-21.05	-36.66 to -5.437	Yes	**	0.0084
BCAS+EVs vs. BCAS+cNGR-EVs	-6.189	-20.44 to 8.058	No	ns	0.5501
7
Sham vs. BCAS	45.2	22.65 to 67.75	Yes	**	0.0017
Sham vs. BCAS+EVs	42.48	18.90 to 66.05	Yes	**	0.0018
Sham vs. BCAS+cNGR-EVs	23.01	-0.004750 to 46.02	No	ns	0.05
BCAS vs. BCAS+EVs	-2.725	-18.47 to 13.02	No	ns	0.9302
BCAS vs. BCAS+cNGR-EVs	-22.19	-35.60 to -8.787	Yes	**	0.0021
BCAS+EVs vs. BCAS+cNGR-EVs	-19.47	-36.65 to -2.283	Yes	*	0.0262
30
Sham vs. BCAS	27.66	9.837 to 45.49	Yes	**	0.0062
Sham vs. BCAS+EVs	27.78	12.69 to 42.87	Yes	**	0.0029
Sham vs. BCAS+cNGR-EVs	8.484	1.270 to 15.70	Yes	*	0.0223
BCAS vs. BCAS+EVs	0.1204	-19.49 to 19.73	No	ns	>0.9999
BCAS vs. BCAS+cNGR-EVs	-19.18	-37.08 to -1.277	Yes	*	0.0381
BCAS+EVs vs. BCAS+cNGR-EVs	-19.3	-34.59 to -4.006	Yes	*	0.0208

## Sheet: Fig 5e
	Sham	BCAS	BCAS+EVs	BCAS+cNGR-EVs
	77.2	26.9	26.4	42.6
	51.6	22.4	17.9	36.1
	69.1	13.3	26.2	29.8
	50	24.9	29.8	50
	60	27	24.8	67.5
n	5	5	5	5
Mean	61.58	22.9	25.02	45.2
Std. Deviation	11.58	5.684	4.384	14.55
Shapiro-Wilk test
W	0.9267	0.8038	0.895	0.953
P value	0.574	0.087	0.3828	0.7584
Passed normality test (alpha=0.05)?	Yes	Yes	Yes	Yes
P value summary	ns	ns	ns	ns
Brown-Forsythe test
F (DFn, DFd)	1.830 (3, 16)
P value	0.1823
P value summary	ns
Are SDs significantly different (P < 0.05)?	No
ANOVA summary
F	16.81
P value	<0.0001
P value summary	****
Significant diff. among means (P < 0.05)?	Yes
R squared	0.7592
ANOVA table	SS	DF	MS	F (DFn, DFd)	P value
Treatment (between columns)	5013	3	1671	F (3, 16) = 16.81	P<0.0001
Residual (within columns)	1590	16	99.37
Total	6603	19
Tukey's multiple comparisons test	Mean Diff.	95.00% CI of diff.	Below threshold?	Summary	Adjusted P Value
Sham vs. BCAS	38.68	20.64 to 56.72	Yes	****	<0.0001
Sham vs. BCAS+EVs	36.56	18.52 to 54.60	Yes	***	0.0001
Sham vs. BCAS+cNGR-EVs	16.38	-1.657 to 34.42	No	ns	0.082
BCAS vs. BCAS+EVs	-2.12	-20.16 to 15.92	No	ns	0.9864
BCAS vs. BCAS+cNGR-EVs	-22.3	-40.34 to -4.263	Yes	*	0.0131
BCAS+EVs vs. BCAS+cNGR-EVs	-20.18	-38.22 to -2.143	Yes	*	0.0257

## Sheet: Fig 5h
	Sham	BCAS	BCAS+EVs	BCAS+cNGR-EVs					Sham	BCAS	BCAS+EVs	BCAS+cNGR-EVs
NA	21.1	7.4	17.2	24				Glu	26	4	4	22
	31.2	9.4	16.8	18.3					15.8	5.8	3.4	14
	27.2	9	10.3	27.2					27.3	6.3	2.5	19
	29.2	9.4	19.2	24.2							6.8	12.9
	40.7	7.7	7	30.3							3.2
	24.3	8.2		17.3
n	6	6	5	6				n	3	3	5	4
Mean	28.95	8.517	14.1	23.55				Mean	23.03	5.367	3.98	16.98
Std. Deviation	6.775	0.8727	5.19	5.023				Std. Deviation	6.298	1.21	1.665	4.274
Shapiro-Wilk test								Shapiro-Wilk test
W	0.9436	0.883	0.8865	0.9375				W	0.8336	0.9038	0.8395	0.9161
P value	0.6883	0.283	0.3399	0.6395				P value	0.1975	0.3976	0.1637	0.5152
Passed normality test (alpha=0.05)?	Yes	Yes	Yes	Yes				Passed normality test (alpha=0.05)?	Yes	Yes	Yes	Yes
P value summary	ns	ns	ns	ns				P value summary	ns	ns	ns	ns
Brown-Forsythe test								Brown-Forsythe test
F (DFn, DFd)	1.577 (3, 19)							F (DFn, DFd)	1.341 (3, 11)
P value	0.2278							P value	0.3111
P value summary	ns							P value summary	ns
Are SDs significantly different (P < 0.05)?	No							Are SDs significantly different (P < 0.05)?	No
ANOVA summary								ANOVA summary
F	20.3							F	22.63
P value	<0.0001							P value	<0.0001
P value summary	****							P value summary	****
Significant diff. among means (P < 0.05)?	Yes							Significant diff. among means (P < 0.05)?	Yes
R squared	0.7622							R squared	0.8606
ANOVA table	SS	DF	MS	F (DFn, DFd)	P value			ANOVA table	SS	DF	MS	F (DFn, DFd)	P value
Treatment (between columns)	1498	3	499.2	F (3, 19) = 20.30	P<0.0001			Treatment (between columns)	914.5	3	304.8	F (3, 11) = 22.63	P<0.0001
Residual (within columns)	467.2	19	24.59					Residual (within columns)	148.1	11	13.47
Total	1965	22						Total	1063	14
Tukey's multiple comparisons test	Mean Diff.	95.00% CI of diff.	Below threshold?	Summary	Adjusted P Value			Tukey's multiple comparisons test	Mean Diff.	95.00% CI of diff.	Below threshold?	Summary	Adjusted P Value
Sham vs. BCAS	20.43	12.38 to 28.48	Yes	****	<0.0001			Sham vs. BCAS	17.67	8.649 to 26.68	Yes	***	0.0005
Sham vs. BCAS+EVs	14.85	6.407 to 23.29	Yes	***	0.0005			Sham vs. BCAS+EVs	19.05	10.99 to 27.12	Yes	****	<0.0001
Sham vs. BCAS+cNGR-EVs	5.4	-2.650 to 13.45	No	ns	0.2668			Sham vs. BCAS+cNGR-EVs	6.058	-2.377 to 14.49	No	ns	0.1939
BCAS vs. BCAS+EVs	-5.583	-14.03 to 2.860	No	ns	0.2779			BCAS vs. BCAS+EVs	1.387	-6.679 to 9.453	No	ns	0.9532
BCAS vs. BCAS+cNGR-EVs	-15.03	-23.08 to -6.983	Yes	***	0.0002			BCAS vs. BCAS+cNGR-EVs	-11.61	-20.04 to -3.173	Yes	**	0.0076
BCAS+EVs vs. BCAS+cNGR-EVs	-9.45	-17.89 to -1.007	Yes	*	0.025			BCAS+EVs vs. BCAS+cNGR-EVs	-13	-20.40 to -5.586	Yes	**	0.0013
