# Supplementary material for: Engineered Pericyte‐Targeted Extracellular Vesicles Protect Against Hypoperfusion‐Induced Cognitive Impairment and Vascular Demyelination
Source: J Extracell Vesicles. 2026 Jun 1;15(6):e70319. doi: 10.1002/jev2.70319 (PMC13240518; doi:10.1002/jev2.70319)
Supplement: Supplementary file 7 — Supporting Information: jev270319‐sup‐0007‐TableS5.xlsx [file JEV2-15-e70319-s003.xlsx]

## Sheet: Fig S1d
X/μM	Y/% FITC+ cNGR-EVs
100	90.73	98.43	95
10	87.02	89.99	90.18
2	72.63	70.93	67.21
1	48.23	44.65

## Sheet: Fig S1e
X/nM	Y/ FITC intensity
100	0	0	8
200	30	41	38
300	29	33	51
400	62	50	59
500	82	75	75
600	86	87	87
700	86	95	100
800	120	102	108
900	139	156	137

## Sheet: Fig S1f
EVs	Day 1	Day 3				cNGR-EVs	Day 1	Day 3
	125.3	121.7					123.1	126.2
	122.6	123.2					123.6	127.2
	121.3	122.2					120.7	132.8
	112.2	118.9					119.1	124.6
n	4	4				n	4	4
Mean	120.4	121.5				Mean	121.6	127.7
SD	5.683	1.842				SD	2.106	3.565
Shapiro-Wilk test						Shapiro-Wilk test
W	0.8773	0.9069				W	0.9163	0.8831
P value	0.327	0.466				P value	0.5163	0.3519
Passed normality test (alpha=0.05)?	Yes	Yes				Passed normality test (alpha=0.05)?	Yes	Yes
P value summary	ns	ns				P value summary	ns	ns
Paired t test						Paired t test
P value	0.6246					P value	0.061
P value summary	ns					P value summary	ns
Significantly different (P < 0.05)?	No					Significantly different (P < 0.05)?	No
One- or two-tailed P value?	Two-tailed					One- or two-tailed P value?	Two-tailed
t, df	t=0.5435, df=3					t, df	t=2.929, df=3
Number of pairs	4					Number of pairs	4

## Sheet: Fig S1g
	EVs	Cy3-EVs	cNGR-EVs	Cy3-cNGR-EVs	FITC-cNGR-EVs
	117	130.9	137	140.2	181.4
	119.5	123.1	127	134.6	187.5
	118.9	119.2	122	139.3	182.5
	120.4		141.6
	120		124.6
n	5	3	5	3	3
Mean	119.2	124.4	130.4	138	183.8
Std. Deviation	1.332	5.957	8.437	3.007	3.251
Shapiro-Wilk test
W	0.8992	0.9643	0.9013	0.8669	0.8801
P value	0.4054	0.6369	0.4169	0.2869	0.3247
Passed normality test (alpha=0.05)?	Yes	Yes	Yes	Yes	Yes
P value summary	ns	ns	ns	ns	ns
Brown-Forsythe test
F (DFn, DFd)	1.553 (4, 14)
P value	0.241
P value summary	ns
Are SDs significantly different (P < 0.05)?	No
ANOVA summary
F	76.98
P value	<0.0001
P value summary	****
Significant diff. among means (P < 0.05)?	Yes
R squared	0.9565
ANOVA table	SS	DF	MS	F (DFn, DFd)	P value
Treatment (between columns)	8843	4	2211	F (4, 14) = 76.98	P<0.0001
Residual (within columns)	402.1	14	28.72
Total	9245	18
Tukey's multiple comparisons test	Mean Diff.	95.00% CI of diff.	Below threshold?	Summary	Adjusted P Value
EVs vs. Cy3-EVs	-5.24	-17.43 to 6.955	No	ns	0.6731
EVs vs. cNGR-EVs	-11.28	-21.84 to -0.7192	Yes	*	0.0339
EVs vs. Cy3-cNGR-EVs	-18.87	-31.07 to -6.679	Yes	**	0.0021
EVs vs. FITC-cNGR-EVs	-64.64	-76.83 to -52.45	Yes	****	<0.0001
Cy3-EVs vs. cNGR-EVs	-6.04	-18.23 to 6.155	No	ns	0.5535
Cy3-EVs vs. Cy3-cNGR-EVs	-13.63	-27.27 to 0.0005736	No	ns	0.05
Cy3-EVs vs. FITC-cNGR-EVs	-59.4	-73.03 to -45.77	Yes	****	<0.0001
cNGR-EVs vs. Cy3-cNGR-EVs	-7.593	-19.79 to 4.601	No	ns	0.3421
cNGR-EVs vs. FITC-cNGR-EVs	-53.36	-65.55 to -41.17	Yes	****	<0.0001
Cy3-cNGR-EVs vs. FITC-cNGR-EVs	-45.77	-59.40 to -32.13	Yes	****	<0.0001

## Sheet: particle-to-protein ratio
	particles/µg protein
	455000000
	348000000
	180000000
Mean	327666667
Std. Deviation	138622990
