# Supplementary material for: Engineered Pericyte‐Targeted Extracellular Vesicles Protect Against Hypoperfusion‐Induced Cognitive Impairment and Vascular Demyelination
Source: J Extracell Vesicles. 2026 Jun 1;15(6):e70319. doi: 10.1002/jev2.70319 (PMC13240518; doi:10.1002/jev2.70319)
Supplement: Supplementary file 8 — Supporting Information: jev270319‐sup‐0008‐TableS6.xlsx [file JEV2-15-e70319-s004.xlsx]

## Sheet: Fig S2d
	HT29	HT1080	HBVP
	0.0939466	1.31413	0.836892
	0.0665536	1.43965	0.541503
	0.101576	1.08874	0.615184
	0.212961	1.78869	0.575897
n	4	4	4
Mean	0.1188	1.408	0.6424
Std. Deviation	0.06458	0.2925	0.1331
Shapiro-Wilk test
W	0.8298	0.9816	0.8258
P value	0.1674	0.9111	0.1571
Passed normality test (alpha=0.05)?	Yes	Yes	Yes
P value summary	ns	ns	ns
Brown-Forsythe test
F (DFn, DFd)	2.051 (2, 9)
P value	0.1845
P value summary	ns
Are SDs significantly different (P < 0.05)?	No
ANOVA summary
F	46.94
P value	<0.0001
P value summary	****
Significant diff. among means (P < 0.05)?	Yes
R squared	0.9125
ANOVA table	SS	DF	MS	F (DFn, DFd)	P value
Treatment (between columns)	3.362	2	1.681	F (2, 9) = 46.94	P<0.0001
Residual (within columns)	0.3224	9	0.03582
Total	3.685	11
Tukey's multiple comparisons test	Mean Diff.	95.00% CI of diff.	Below threshold?	Summary	Adjusted P Value
HT29 vs. HT1080	-1.289	-1.663 to -0.9154	Yes	****	<0.0001
HT29 vs. HBVP	-0.5236	-0.8972 to -0.1500	Yes	**	0.0089
HT1080 vs. HBVP	0.7654	0.3918 to 1.139	Yes	***	0.0008

## Sheet: Fig S2e
	Control	EVs	cNGR-EVs
	1.10513	1.17219	1.16474
	0.82202	0.985927	0.951159
	1.07285	1.16722	1.00828
n	3	3	3
Mean	1	1.108	1.041
Std. Deviation	0.155	0.1061	0.1106
Shapiro-Wilk test
W	0.8343	0.77	0.9327
P value	0.1993	0.0447	0.499
Passed normality test (alpha=0.05)?	Yes	No	Yes
P value summary	ns	*	ns
Kruskal-Wallis test
P value	0.5107
Exact or approximate P value?	Exact
P value summary	ns
Do the medians vary signif. (P < 0.05)?	No
Number of groups	3
Kruskal-Wallis statistic	1.689

## Sheet: Fig S2f
	Nor	Nor+EVs	Nor+cNGR-EVs				Hypo	Hypo+EVs	Hypo+NGR-sEVs
	20.2224	18.3222	11.836				5.83333	4.6341	15.265
	18.3099	22.7586	13.8804				8.50906	9.32462	12.9815
	19.8999	11.0473	14.09				1.34357	8.84793	13.3523
	24.6905	15.864	25.2845				9.51539	9.10177	15.1588
	18.7434	15.8201	22.1122				6.92168	7.33054	17.5887
	22.737	16.8696	21.6406				6.57269	8.50906	14.8249
n	6	6	6				6.1753	3.95753	17.4909
Mean	20.77	16.78	18.14			n	7	7	7
Std. Deviation	2.468	3.815	5.538			Mean	6.41	7.387	15.24
						Std. Deviation	2.595	2.215	1.799
Shapiro-Wilk test
W	0.9057	0.9517	0.881			Shapiro-Wilk test
P value	0.4088	0.7542	0.2739			W	0.8936	0.8199	0.9024
Passed normality test (alpha=0.05)?	Yes	Yes	Yes			P value	0.294	0.064	0.3458
P value summary	ns	ns	ns			Passed normality test (alpha=0.05)?	Yes	Yes	Yes
						P value summary	ns	ns	ns
Brown-Forsythe test
F (DFn, DFd)	3.829 (2, 15)					Brown-Forsythe test
P value	0.0453					F (DFn, DFd)	0.09296 (2, 18)
P value summary	*					P value	0.9117
Are SDs significantly different (P < 0.05)?	Yes					P value summary	ns
						Are SDs significantly different (P < 0.05)?	No
Brown-Forsythe ANOVA test
F* (DFn, DFd)	1.441 (2.000, 11.07)					ANOVA summary
P value	0.2779					F	33.06
P value summary	ns					P value	<0.0001
Significant diff. among means (P < 0.05)?	No					P value summary	****
						Significant diff. among means (P < 0.05)?	Yes
Welch's ANOVA test						R squared	0.786
W (DFn, DFd)	2.321 (2.000, 9.105)
P value	0.1533					ANOVA table	SS	DF	MS	F (DFn, DFd)	P value
P value summary	ns					Treatment (between columns)	327.9	2	163.9	F (2, 18) = 33.06	P<0.0001
Significant diff. among means (P < 0.05)?	No					Residual (within columns)	89.25	18	4.958
						Total	417.1	20
						Tukey's multiple comparisons test	Mean Diff.	95.00% CI of diff.	Below threshold?	Summary	Adjusted P Value
						Hypo vs. Hypo+EVs	-0.9764	-4.014 to 2.061	No	ns	0.6956
						Hypo vs. Hypo+NGR-EVs	-8.827	-11.87 to -5.790	Yes	****	<0.0001
						Hypo+EVs vs. Hypo+NGR-EVs	-7.851	-10.89 to -4.813	Yes	****	<0.0001

## Sheet: Fig S2j
	Control	EVs	Scr-EVs	cNGR-EVs
	10.0309	9.89592	11.1957	10.2473
	9.88044	10.6374	15.0421	12.064
	11.8426	11.3282	10.506	13.9971
	11.9117	12.9328	10.6016	10.9458
	13.6397	12.531	9.0856	14.2115
	11.2652	11.2795	8.49063	13.448
n	6	6	6	6
Mean	11.43	11.43	10.82	12.49
Std. Deviation	1.391	1.139	2.304	1.658
Shapiro-Wilk test
W	0.9282	0.9549	0.8726	0.9051
P value	0.566	0.7796	0.2369	0.4049
Passed normality test (alpha=0.05)?	Yes	Yes	Yes	Yes
P value summary	ns	ns	ns	ns
Brown-Forsythe test
F (DFn, DFd)	0.4817 (3, 20)
P value	0.6987
P value summary	ns
Are SDs significantly different (P < 0.05)?	No
ANOVA summary
F	1.017
P value	0.4058
P value summary	ns
Significant diff. among means (P < 0.05)?	No
R squared	0.1324
ANOVA table	SS	DF	MS	F (DFn, DFd)	P value
Treatment (between columns)	8.615	3	2.872	F (3, 20) = 1.017	P=0.4058
Residual (within columns)	56.45	20	2.823
Total	65.07	23

## Sheet: Scr-EVs size
	nm
Scr-EVs	126.9
	125.4
	122.5
Mean	124.9
Std. Deviation	2.237
