# Supplementary material for: Engineered Pericyte‐Targeted Extracellular Vesicles Protect Against Hypoperfusion‐Induced Cognitive Impairment and Vascular Demyelination
Source: J Extracell Vesicles. 2026 Jun 1;15(6):e70319. doi: 10.1002/jev2.70319 (PMC13240518; doi:10.1002/jev2.70319)
Supplement: Supplementary file 9 — Supporting Information: jev270319‐sup‐0009‐TableS7.xlsx [file JEV2-15-e70319-s009.xlsx]

## Sheet: Brain
	Control	Cy7-EVs	Cy7-Scr-EVs	Cy7-cNGR-EVs
Brain	1.27991	2.65176	2.57417	2.51479
	0.605749	3.71138	3.66146	5.38136
	1.11434	4.21015	3.74426	3.71138
	1	4.69739	2.35586	4.30684
n	4	4	4	4
Mean	1	3.818	3.084	3.979
Std. Deviation	0.2869	0.8753	0.721	1.196
Shapiro-Wilk test
W	0.9425	0.9644	0.8261	0.9981
P value	0.6695	0.8063	0.1579	0.9939
Passed normality test (alpha=0.05)?	Yes	Yes	Yes	Yes
P value summary	ns	ns	ns	ns
Brown-Forsythe test
F (DFn, DFd)	1.696 (3, 12)
P value	0.2206
P value summary	ns
Are SDs significantly different (P < 0.05)?	No
ANOVA summary
F	10.73
P value	0.001
P value summary	**
Significant diff. among means (P < 0.05)?	Yes
R squared	0.7284
ANOVA table	SS	DF	MS	F (DFn, DFd)	P value
Treatment (between columns)	22.52	3	7.506	F (3, 12) = 10.73	P=0.0010
Residual (within columns)	8.395	12	0.6996
Total	30.91	15
Tukey's multiple comparisons test	Mean Diff.	95.00% CI of diff.	Below threshold?	Summary	Adjusted P Value
Control vs. Cy7-EVs	-2.818	-4.574 to -1.062	Yes	**	0.0022
Control vs. Cy7-Scr-EVs	-2.084	-3.840 to -0.3281	Yes	*	0.019
Control vs. Cy7-cNGR-EVs	-2.979	-4.734 to -1.223	Yes	**	0.0014
Cy7-EVs vs. Cy7-Scr-EVs	0.7337	-1.022 to 2.490	No	ns	0.6146
Cy7-EVs vs. Cy7-cNGR-EVs	-0.1609	-1.917 to 1.595	No	ns	0.9926
Cy7-Scr-EVs vs. Cy7-cNGR-EVs	-0.8947	-2.651 to 0.8612	No	ns	0.4603

## Sheet: Lung
	Control	Cy7-EVs	Cy7-Scr-EVs	Cy7-cNGR-EVs
Lung	0.983178	0.892309	0.918882	0.756229
	1.08128	0.756693	0.76818	0.809343
	0.707211	0.521601	0.815102	0.53104
	1.22833	0.537775	1.25623	0.575819
n	4	4	4	4
Mean	1	0.6771	0.9396	0.6681
Std. Deviation	0.2197	0.1791	0.2203	0.1354
Shapiro-Wilk test
W	0.9687	0.881	0.8545	0.89
P value	0.8336	0.343	0.241	0.3829
Passed normality test (alpha=0.05)?	Yes	Yes	Yes	Yes
P value summary	ns	ns	ns	ns
Brown-Forsythe test
F (DFn, DFd)	0.1055 (3, 12)
P value	0.9552
P value summary	ns
Are SDs significantly different (P < 0.05)?	No
ANOVA summary
F	3.268
P value	0.0591
P value summary	ns
Significant diff. among means (P < 0.05)?	No
R squared	0.4496
ANOVA table	SS	DF	MS	F (DFn, DFd)	P value
Treatment (between columns)	0.3608	3	0.1203	F (3, 12) = 3.268	P=0.0591
Residual (within columns)	0.4416	12	0.0368
Total	0.8023	15

## Sheet: Heart
	Control	Cy7-EVs	Cy7-Scr-EVs	Cy7-cNGR-EVs
Heart	0.840072	0.915827	1.09912	0.92682
	0.965161	0.840874	0.844003	0.851143
	1.36795	0.663068	1.05644	0.677599
	0.826814	0.871006	0.638125	0.649401
n	4	4	4	4
Mean	1	0.8227	0.9094	0.7762
Std. Deviation	0.2531	0.1108	0.2125	0.1343
Shapiro-Wilk test
W	0.8025	0.8676	0.9154	0.8907
P value	0.1068	0.2882	0.5114	0.3866
Passed normality test (alpha=0.05)?	Yes	Yes	Yes	Yes
P value summary	ns	ns	ns	ns
Brown-Forsythe test
F (DFn, DFd)	0.6123 (3, 12)
P value	0.6199
P value summary	ns
Are SDs significantly different (P < 0.05)?	No
ANOVA summary
F	1.119
P value	0.3798
P value summary	ns
Significant diff. among means (P < 0.05)?	No
R squared	0.2186
ANOVA table	SS	DF	MS	F (DFn, DFd)	P value
Treatment (between columns)	0.1171	3	0.03904	F (3, 12) = 1.119	P=0.3798
Residual (within columns)	0.4186	12	0.03488
Total	0.5357	15

## Sheet: Spleen
	Control	Cy7-EVs	Cy7-Scr-EVs	Cy7-cNGR-EVs
Spleen	1.09105	0.769339	1.06808	0.899462
	0.826302	0.815573	0.879046	0.801442
	1.25861	0.569705	1.29811	0.826528
	0.824042	0.524526	0.527518	0.508771
n	4	4	4	4
Mean	1	0.6698	0.9432	0.7591
Std. Deviation	0.2132	0.1441	0.3258	0.172
Shapiro-Wilk test
W	0.8616	0.8734	0.9884	0.8382
P value	0.2661	0.3113	0.9491	0.1903
Passed normality test (alpha=0.05)?	Yes	Yes	Yes	Yes
P value summary	ns	ns	ns	ns
Brown-Forsythe test
F (DFn, DFd)	1.034 (3, 12)
P value	0.4126
P value summary	ns
Are SDs significantly different (P < 0.05)?	No
ANOVA summary
F	1.895
P value	0.1843
P value summary	ns
Significant diff. among means (P < 0.05)?	No
R squared	0.3214
ANOVA table	SS	DF	MS	F (DFn, DFd)	P value
Treatment (between columns)	0.2869	3	0.09565	F (3, 12) = 1.895	P=0.1843
Residual (within columns)	0.6057	12	0.05048
Total	0.8927	15

## Sheet: Kidney
	Control	Cy7-EVs	Cy7-Scr-EVs	Cy7-cNGR-EVs
Kidney	1.11129	0.877231	1.42445	0.911759
	0.793449	0.871994	0.886719	1.13925
	1.02479	0.637389	1.47477	0.687587
	1.07046	0.700686	0.576285	0.749821
n	4	4	4	4
Mean	1	0.7718	1.091	0.8721
Std. Deviation	0.1422	0.1215	0.434	0.2016
Shapiro-Wilk test
W	0.8427	0.8441	0.8843	0.9333
P value	0.2035	0.2077	0.3575	0.6138
Passed normality test (alpha=0.05)?	Yes	Yes	Yes	Yes
P value summary	ns	ns	ns	ns
Brown-Forsythe test
F (DFn, DFd)	5.308 (3, 12)
P value	0.0147
P value summary	*
Are SDs significantly different (P < 0.05)?	Yes
Brown-Forsythe ANOVA test
F* (DFn, DFd)	1.192 (3.000, 5.536)
P value	0.3947
P value summary	ns
Significant diff. among means (P < 0.05)?	No
Welch's ANOVA test
W (DFn, DFd)	1.919 (3.000, 6.371)
P value	0.2226
P value summary	ns
Significant diff. among means (P < 0.05)?	No

## Sheet: GI
	Control	Cy7-EVs	Cy7-Scr-EVs	Cy7-cNGR-EVs
GI	1.01915	0.105925	0.454402	0.0672066
	0.991519	0.86994	0.163021	1.56361
	0.989334	1.07025	1.16783	0.0545335
	1	1.1334	1.94371	1.15607
n	4	4	4	4
Mean	1	0.7949	0.9322	0.7104
Std. Deviation	0.01357	0.4728	0.7955	0.7682
Shapiro-Wilk test
W	0.8684	0.8153	0.9492	0.8383
P value	0.2914	0.1325	0.7114	0.1904
Passed normality test (alpha=0.05)?	Yes	Yes	Yes	Yes
P value summary	ns	ns	ns	ns
Brown-Forsythe test
F (DFn, DFd)	4.646 (3, 12)
P value	0.0223
P value summary	*
Are SDs significantly different (P < 0.05)?	Yes
Brown-Forsythe ANOVA test
F* (DFn, DFd)	0.1897 (3.000, 7.861)
P value	0.9005
P value summary	ns
Significant diff. among means (P < 0.05)?	No
Welch's ANOVA test
W (DFn, DFd)	0.3550 (3.000, 5.005)
P value	0.7884
P value summary	ns
Significant diff. among means (P < 0.05)?	No

## Sheet: Liver
	Control	Cy7-EVs	Cy7-Scr-EVs	Cy7-cNGR-EVs
Liver	1.09244	1.39532	1.22064	1.1315
	0.967208	1.28032	0.237399	1.62749
	0.999889	1.07454	1.33302	1.25485
	0.940461	1.96111	1.02807	1.10935
n	4	4	4	4
Mean	1	1.428	0.9548	1.281
Std. Deviation	0.06625	0.3795	0.4946	0.2398
Shapiro-Wilk test
W	0.9172	0.9142	0.8399	0.822
P value	0.5212	0.5047	0.195	0.1479
Passed normality test (alpha=0.05)?	Yes	Yes	Yes	Yes
P value summary	ns	ns	ns	ns
Brown-Forsythe test
F (DFn, DFd)	0.9035 (3, 12)
P value	0.468
P value summary	ns
Are SDs significantly different (P < 0.05)?	No
ANOVA summary
F	1.822
P value	0.1968
P value summary	ns
Significant diff. among means (P < 0.05)?	No
R squared	0.3129
ANOVA table	SS	DF	MS	F (DFn, DFd)	P value
Treatment (between columns)	0.6156	3	0.2052	F (3, 12) = 1.822	P=0.1968
Residual (within columns)	1.351	12	0.1126
Total	1.967	15
