# Supplementary material for: Engineered Pericyte‐Targeted Extracellular Vesicles Protect Against Hypoperfusion‐Induced Cognitive Impairment and Vascular Demyelination
Source: J Extracell Vesicles. 2026 Jun 1;15(6):e70319. doi: 10.1002/jev2.70319 (PMC13240518; doi:10.1002/jev2.70319)
Supplement: Supplementary file 10 — Supporting Information: jev270319‐sup‐0010‐TableS8.xlsx [file JEV2-15-e70319-s007.xlsx]

## Sheet: Fig S6b
	Sham	BCAS	BCAS+EVs	BCAS+cNGR-EVs
Number of closed arm entries	14	28	7	15
	10	9	12	12
	16	7	21	10
	12	16	14	10
	15	18	15	11
	11	13	17	12
	20	17	16	16
	19		18	11
	15			6
n	9	7	8	9
Mean	14.67	15.43	15	11.44
Std. Deviation	3.391	6.901	4.209	2.92
Shapiro-Wilk test
W	0.954	0.9387	0.967	0.938
P value	0.7344	0.6272	0.8738	0.561
Passed normality test (alpha=0.05)?	Yes	Yes	Yes	Yes
P value summary	ns	ns	ns	ns
Brown-Forsythe test
F (DFn, DFd)	1.377 (3, 29)
P value	0.2694
P value summary	ns
Are SDs significantly different (P < 0.05)?	No
ANOVA summary
F	1.442
P value	0.2508
P value summary	ns
Significant diff. among means (P < 0.05)?	No
R squared	0.1298
ANOVA table	SS	DF	MS	F (DFn, DFd)	P value
Treatment (between columns)	85.03	3	28.34	F (3, 29) = 1.442	P=0.2508
Residual (within columns)	569.9	29	19.65
Total	655	32

## Sheet: Fig S6c
	Sham	BCAS	BCAS+EVs	BCAS+cNGR-EVs
OAE%	33.3	15.2	46.2	37.5
	37.5	47.1	42.9	50
	30.4	46.2	36.4	37.5
	36.8	42.9	36.4	41.2
	34.8	28	19.1	31.3
	21.4	27.8	39.3	40
	13	34.6	20	15.8
	20.8		14.3	42.1
	25			45.5
n	9	7	8	9
Mean	28.11	34.54	31.83	37.88
Std. Deviation	8.493	11.73	12.17	9.807
Shapiro-Wilk test
W	0.9211	0.9194	0.8809	0.8787
P value	0.4018	0.465	0.1923	0.152
Passed normality test (alpha=0.05)?	Yes	Yes	Yes	Yes
P value summary	ns	ns	ns	ns
Brown-Forsythe test
F (DFn, DFd)	0.4471 (3, 29)
P value	0.7212
P value summary	ns
Are SDs significantly different (P < 0.05)?	No
ANOVA summary
F	1.377
P value	0.2696
P value summary	ns
Significant diff. among means (P < 0.05)?	No
R squared	0.1247
ANOVA table	SS	DF	MS	F (DFn, DFd)	P value
Treatment (between columns)	456.9	3	152.3	F (3, 29) = 1.377	P=0.2696
Residual (within columns)	3208	29	110.6
Total	3665	32

## Sheet: Fig S6d
	Sham	BCAS	BCAS+EVs	BCAS+cNGR-EVs
Distance moved	1235.85	794.426	982.775	1385.42
	984.354	1030.37	1208.84	1225.52
	1485.26	890.379	1530.85	1062.93
	1077.71	1453.49	1170.06	1371.11
	1264.06	1318.27	1078.09	932.136
	949.039	1120.77	1243.63	1173.62
	1458.88	1521.82	1354.25	1299.16
	1452.18	936.419	1001.9	888.396
	1215.72			774.892
n	9	7	8	9
Mean	1236	1133	1196	1124
Std. Deviation	203.2	270.2	184.1	221
Shapiro-Wilk test
W	0.9098	0.9322	0.9477	0.934
P value	0.3148	0.5361	0.6883	0.5198
Passed normality test (alpha=0.05)?	Yes	Yes	Yes	Yes
P value summary	ns	ns	ns	ns
Brown-Forsythe test
F (DFn, DFd)	0.6520 (3, 30)
P value	0.5879
P value summary	ns
Are SDs significantly different (P < 0.05)?	No
ANOVA summary
F	0.5068
P value	0.6806
P value summary	ns
Significant diff. among means (P < 0.05)?	No
R squared	0.04823
ANOVA table	SS	DF	MS	F (DFn, DFd)	P value
Treatment (between columns)	74473	3	24824	F (3, 30) = 0.5068	P=0.6806
Residual (within columns)	1469605	30	48987
Total	1544078	33
