# Supplementary material for: Engineered Pericyte‐Targeted Extracellular Vesicles Protect Against Hypoperfusion‐Induced Cognitive Impairment and Vascular Demyelination
Source: J Extracell Vesicles. 2026 Jun 1;15(6):e70319. doi: 10.1002/jev2.70319 (PMC13240518; doi:10.1002/jev2.70319)
Supplement: Supplementary file 11 — Supporting Information: jev270319‐sup‐0011‐TableS9.xlsx [file JEV2-15-e70319-s011.xlsx]

## Sheet: Fig S7a
	Sham	Sham+EVs	Sham+cNGR-EVs
	90.0486	101.505	129.768
	100.274	101.564	100.268
	90.1413	88.4116	116.084
	113.774	124.617	93.3446
	107.032	103.186	100.556
	117.522	89.7062	121.959
n	6	6	6
Mean	103.1	101.5	110.3
Std. Deviation	11.69	13.02	14.36
Shapiro-Wilk test
W	0.9066	0.8644	0.9244
P value	0.4142	0.2047	0.5376
Passed normality test (alpha=0.05)?	Yes	Yes	Yes
P value summary	ns	ns	ns
Brown-Forsythe test
F (DFn, DFd)	0.5168 (2, 15)
P value	0.6066
P value summary	ns
Are SDs significantly different (P < 0.05)?	No
ANOVA summary
F	0.7754
P value	0.4781
P value summary	ns
Significant diff. among means (P < 0.05)?	No
R squared	0.0937
ANOVA table	SS	DF	MS	F (DFn, DFd)	P value
Treatment (between columns)	265	2	132.5	F (2, 15) = 0.7754	P=0.4781
Residual (within columns)	2563	15	170.9
Total	2828	17

## Sheet: Fig S7c
	Sham	BCAS	BCAS+EVs	BCAS+cNGR-EVs					Sham	BCAS	BCAS+EVs	BCAS+cNGR-EVs					Sham	BCAS	BCAS+EVs	BCAS+cNGR-EVs
Ctx	1.68782	8.1731	2.18726	2.18678				CC	1.50505	3.52373	1.24968	1.13192				SCtx	1.42004	8.8149	2.84349	2.8863
	0.791553	5.15877	3.24237	2.81366					1.14178	4.322	1.05247	1.50974					1.35162	9.56293	3.72512	3.91262
	0.520626	5.16008	3.6574	1.13557					0.353175	2.95105	2.54694	0.812477					0.228345	5.70127	2.24268	1.40704
	1.91304	5.34783	0.15942	0.134058					0.478261	6.02717	3.62319	2.57609					0.945679	4.27837	5.95083	0.836861
	0.0869565	9.38406	0.140097	0.669565					1.52174	7.67883	4.95652	1.23913					1.05432	6.06271	3.64925	2.30525
n	5	5	5	5				n	5	5	5	5				n	5	5	5	5
Mean	1	6.645	1.877	1.388				Mean	1	4.901	2.686	1.454				Mean	1	6.884	3.682	2.27
Std. Deviation	0.7768	1.996	1.666	1.098				Std. Deviation	0.5563	1.938	1.642	0.6752				Std. Deviation	0.4747	2.223	1.408	1.212
Shapiro-Wilk test								Shapiro-Wilk test								Shapiro-Wilk test
W	0.9265	0.7845	0.8559	0.9559				W	0.8478	0.9346	0.9304	0.8752				W	0.8788	0.9197	0.9045	0.981
P value	0.5727	0.0602	0.2138	0.7795				P value	0.1878	0.6278	0.5993	0.2882				P value	0.3038	0.528	0.4352	0.94
Passed normality test (alpha=0.05)?	Yes	Yes	Yes	Yes				Passed normality test (alpha=0.05)?	Yes	Yes	Yes	Yes				Passed normality test (alpha=0.05)?	Yes	Yes	Yes	Yes
P value summary	ns	ns	ns	ns				P value summary	ns	ns	ns	ns				P value summary	ns	ns	ns	ns
Brown-Forsythe test								Brown-Forsythe test								Brown-Forsythe test
F (DFn, DFd)	0.6659 (3, 16)							F (DFn, DFd)	2.133 (3, 16)							F (DFn, DFd)	1.669 (3, 16)
P value	0.5851							P value	0.1361							P value	0.2135
P value summary	ns							P value summary	ns							P value summary	ns
Are SDs significantly different (P < 0.05)?	No							Are SDs significantly different (P < 0.05)?	No							Are SDs significantly different (P < 0.05)?	No
ANOVA summary								ANOVA summary								ANOVA summary
F	16.22							F	8.445							F	14.89
P value	<0.0001							P value	0.0014							P value	<0.0001
P value summary	****							P value summary	**							P value summary	****
Significant diff. among means (P < 0.05)?	Yes							Significant diff. among means (P < 0.05)?	Yes							Significant diff. among means (P < 0.05)?	Yes
R squared	0.7526							R squared	0.6129							R squared	0.7362
ANOVA table	SS	DF	MS	F (DFn, DFd)	P value			ANOVA table	SS	DF	MS	F (DFn, DFd)	P value			ANOVA table	SS	DF	MS	F (DFn, DFd)	P value
Treatment (between columns)	104.2	3	34.74	F (3, 16) = 16.22	P<0.0001			Treatment (between columns)	45.71	3	15.24	F (3, 16) = 8.445	P=0.0014			Treatment (between columns)	96.21	3	32.07	F (3, 16) = 14.89	P<0.0001
Residual (within columns)	34.27	16	2.142					Residual (within columns)	28.87	16	1.804					Residual (within columns)	34.47	16	2.155
Total	138.5	19						Total	74.57	19						Total	130.7	19
Tukey's multiple comparisons test	Mean Diff.	95.00% CI of diff.	Below threshold?	Summary	Adjusted P Value			Tukey's multiple comparisons test	Mean Diff.	95.00% CI of diff.	Below threshold?	Summary	Adjusted P Value			Tukey's multiple comparisons test	Mean Diff.	95.00% CI of diff.	Below threshold?	Summary	Adjusted P Value
Sham vs. BCAS	-5.645	-8.293 to -2.997	Yes	****	<0.0001			Sham vs. BCAS	-3.901	-6.331 to -1.470	Yes	**	0.0015			Sham vs. BCAS	-5.884	-8.540 to -3.228	Yes	****	<0.0001
Sham vs. BCAS+EVs	-0.8773	-3.525 to 1.771	No	ns	0.78			Sham vs. BCAS+EVs	-1.686	-4.116 to 0.7446	No	ns	0.2345			Sham vs. BCAS+EVs	-2.682	-5.338 to -0.02629	Yes	*	0.0474
Sham vs. BCAS+cNGR-EVs	-0.3879	-3.036 to 2.260	No	ns	0.9744			Sham vs. BCAS+cNGR-EVs	-0.4539	-2.884 to 1.977	No	ns	0.9494			Sham vs. BCAS+cNGR-EVs	-1.27	-3.926 to 1.386	No	ns	0.5361
BCAS vs. BCAS+EVs	4.767	2.119 to 7.416	Yes	***	0.0005			BCAS vs. BCAS+EVs	2.215	-0.2156 to 4.645	No	ns	0.0806			BCAS vs. BCAS+EVs	3.202	0.5458 to 5.858	Yes	*	0.0157
BCAS vs. BCAS+cNGR-EVs	5.257	2.609 to 7.905	Yes	***	0.0002			BCAS vs. BCAS+cNGR-EVs	3.447	1.016 to 5.877	Yes	**	0.0046			BCAS vs. BCAS+cNGR-EVs	4.614	1.958 to 7.270	Yes	***	0.0007
BCAS+EVs vs. BCAS+cNGR-EVs	0.4894	-2.159 to 3.137	No	ns	0.9508			BCAS+EVs vs. BCAS+cNGR-EVs	1.232	-1.199 to 3.662	No	ns	0.4883			BCAS+EVs vs. BCAS+cNGR-EVs	1.413	-1.243 to 4.069	No	ns	0.4483

## Sheet: Fig S7d
	Sham	BCAS	BCAS+EVs	BCAS+cNGR-EVs					Sham	BCAS	BCAS+EVs	BCAS+cNGR-EVs					Sham	BCAS	BCAS+EVs	BCAS+cNGR-EVs
Ctx	1.56602	17.5686	0.446264	1.89458				CC	0.92545	7.68123	2.90746	2.59126				SCtx	1.81745	5.34256	2.43521	0.995618
	1	7.47843	3.76459	2.41658					0.663239	2.80032	0.802057	1.29563					0.913484	3.8778	1.34318	0.586453
	1.28045	21.9608	7.68579	5.33333					0.794344	4.89334	1.25581	1.27025					0.269062	3.59434	2.24991	1.75268
	1.04674	5.54726	5.71447	1.63357					1.06855		0.793905	0.257069					1.36547	2.17238	2.73391	0.679259
		9.86832																1.57858
n	4	5	4	4				n	4	3	4	4				n	4	5	4	4
Mean	1.223	12.48	4.403	2.82				Mean	0.8629	5.125	1.44	1.354				Mean	1.091	3.313	2.191	1.004
Std. Deviation	0.2593	6.994	3.085	1.707				Std. Deviation	0.1739	2.449	1.002	0.9565				Std. Deviation	0.6608	1.485	0.5991	0.5293
Shapiro-Wilk test								Shapiro-Wilk test								Shapiro-Wilk test
W	0.9074	0.91	0.9835	0.7908				W	0.9939	0.9933	0.7753	0.9426				W	0.9908	0.9616	0.9041	0.8681
P value	0.4689	0.4678	0.9221	0.0867				P value	0.9767	0.8434	0.0648	0.6704				P value	0.9614	0.8189	0.4518	0.2902
Passed normality test (alpha=0.05)?	Yes	Yes	Yes	Yes				Passed normality test (alpha=0.05)?	Yes	Yes	Yes	Yes				Passed normality test (alpha=0.05)?	Yes	Yes	Yes	Yes
P value summary	ns	ns	ns	ns				P value summary	ns	ns	ns	ns				P value summary	ns	ns	ns	ns
Brown-Forsythe test								Brown-Forsythe test								Brown-Forsythe test
F (DFn, DFd)	2.879 (3, 13)							F (DFn, DFd)	1.880 (3, 11)							F (DFn, DFd)	1.570 (3, 13)
P value	0.0766							P value	0.1914							P value	0.2441
P value summary	ns							P value summary	ns							P value summary	ns
Are SDs significantly different (P < 0.05)?	No							Are SDs significantly different (P < 0.05)?	No							Are SDs significantly different (P < 0.05)?	No
ANOVA summary								ANOVA summary								ANOVA summary
F	6.508							F	7.686							F	5.765
P value	0.0063							P value	0.0048							P value	0.0098
P value summary	**							P value summary	**							P value summary	**
Significant diff. among means (P < 0.05)?	Yes							Significant diff. among means (P < 0.05)?	Yes							Significant diff. among means (P < 0.05)?	Yes
R squared	0.6003							R squared	0.677							R squared	0.5709
ANOVA table	SS	DF	MS	F (DFn, DFd)	P value			ANOVA table	SS	DF	MS	F (DFn, DFd)	P value			ANOVA table	SS	DF	MS	F (DFn, DFd)	P value
Treatment (between columns)	350.2	3	116.7	F (3, 13) = 6.508	P=0.0063			Treatment (between columns)	37.4	3	12.47	F (3, 11) = 7.686	P=0.0048			Treatment (between columns)	16.04	3	5.345	F (3, 13) = 5.765	P=0.0098
Residual (within columns)	233.2	13	17.94					Residual (within columns)	17.84	11	1.622					Residual (within columns)	12.05	13	0.9272
Total	583.4	16						Total	55.23	14						Total	28.09	16
Tukey's multiple comparisons test	Mean Diff.	95.00% CI of diff.	Below threshold?	Summary	Adjusted P Value			Tukey's multiple comparisons test	Mean Diff.	95.00% CI of diff.	Below threshold?	Summary	Adjusted P Value			Tukey's multiple comparisons test	Mean Diff.	95.00% CI of diff.	Below threshold?	Summary	Adjusted P Value
Sham vs. BCAS	-11.26	-19.60 to -2.923	Yes	**	0.0077			Sham vs. BCAS	-4.262	-7.189 to -1.335	Yes	**	0.0051			Sham vs. BCAS	-2.222	-4.118 to -0.3259	Yes	*	0.0201
Sham vs. BCAS+EVs	-3.179	-11.97 to 5.610	No	ns	0.7176			Sham vs. BCAS+EVs	-0.5769	-3.287 to 2.133	No	ns	0.9166			Sham vs. BCAS+EVs	-1.099	-3.098 to 0.8993	No	ns	0.4047
Sham vs. BCAS+cNGR-EVs	-1.596	-10.39 to 7.194	No	ns	0.9494			Sham vs. BCAS+cNGR-EVs	-0.4907	-3.201 to 2.219	No	ns	0.946			Sham vs. BCAS+cNGR-EVs	0.08786	-1.911 to 2.086	No	ns	0.9992
BCAS vs. BCAS+EVs	8.082	-0.2570 to 16.42	No	ns	0.0587			BCAS vs. BCAS+EVs	3.685	0.7580 to 6.612	Yes	*	0.0136			BCAS vs. BCAS+EVs	1.123	-0.7733 to 3.018	No	ns	0.3446
BCAS vs. BCAS+cNGR-EVs	9.665	1.326 to 18.00	Yes	*	0.0215			BCAS vs. BCAS+cNGR-EVs	3.771	0.8442 to 6.699	Yes	*	0.0117			BCAS vs. BCAS+cNGR-EVs	2.31	0.4137 to 4.206	Yes	*	0.0157
BCAS+EVs vs. BCAS+cNGR-EVs	1.583	-7.207 to 10.37	No	ns	0.9506			BCAS+EVs vs. BCAS+cNGR-EVs	0.08626	-2.624 to 2.796	No	ns	0.9997			BCAS+EVs vs. BCAS+cNGR-EVs	1.187	-0.8114 to 3.186	No	ns	0.342
