# Supplementary material for: Engineered Pericyte‐Targeted Extracellular Vesicles Protect Against Hypoperfusion‐Induced Cognitive Impairment and Vascular Demyelination
Source: J Extracell Vesicles. 2026 Jun 1;15(6):e70319. doi: 10.1002/jev2.70319 (PMC13240518; doi:10.1002/jev2.70319)
Supplement: Supplementary file 12 — Supporting Information: jev270319‐sup‐0012‐TableS10.xlsx [file JEV2-15-e70319-s001.xlsx]

## Sheet: celltype2.sample.cell_count.rat
Group	orig.ident	celltype2	cell_count	total_count	ratio
Sham	Blank	Astrocytes	1283	15449	0.0830474464366626
	Blank	Choroid plexus cells	1	15449	6.47291086801735e-05
	Blank	Endothelial cells	372	15449	0.0240792284290245
	Blank	Ependymocytes	17	15449	0.00110039484756295
	Blank	Excitatory neurons	5238	15449	0.339051071266749
	Blank	Fibroblasts	139	15449	0.00899734610654411
	Blank	Inhibitory neurons	6174	15449	0.399637516991391
	Blank	Microglial cells	479	15449	0.0310052430578031
	Blank	Oligodendrocytes	1301	15449	0.0842125703929057
	Blank	OPCs	294	15449	0.019030357951971
	Blank	Pericytes	120	15449	0.00776749304162082
	Blank	PVM	31	15449	0.00200660236908538
	Brain153	Astrocytes	1090	15949	0.0683428428114615
	Brain153	Choroid plexus cells	15	15949	0.000940497836854975
	Brain153	Endothelial cells	287	15949	0.0179948586118252
	Brain153	Ependymocytes	14	15949	0.000877797981064644
	Brain153	Excitatory neurons	9086	15949	0.569690889710954
	Brain153	Fibroblasts	232	15949	0.0145463665433569
	Brain153	Inhibitory neurons	3248	15949	0.203649131606997
	Brain153	Microglial cells	229	15949	0.014358266975986
	Brain153	Oligodendrocytes	1441	15949	0.090350492193868
	Brain153	OPCs	184	15949	0.011536773465421
	Brain153	Pericytes	105	15949	0.00658348485798483
	Brain153	PVM	18	15949	0.00112859740422597
	Brain223	Astrocytes	1244	17223	0.0722289961098531
	Brain223	Endothelial cells	351	17223	0.0203797247866225
	Brain223	Ependymocytes	49	17223	0.0028450328049701
	Brain223	Excitatory neurons	2468	17223	0.143296754340127
	Brain223	Fibroblasts	515	17223	0.0299018753991755
	Brain223	Inhibitory neurons	7825	17223	0.454334320385531
	Brain223	Microglial cells	574	17223	0.0333275271439354
	Brain223	Oligodendrocytes	3621	17223	0.210242118097892
	Brain223	OPCs	433	17223	0.025140800092899
	Brain223	Pericytes	103	17223	0.0059803750798351
	Brain223	PVM	40	17223	0.00232247575915926
BCAS	A148	Astrocytes	840	14468	0.0580591650539121
	A148	Choroid plexus cells	9	14468	0.000622062482720487
	A148	Endothelial cells	384	14468	0.0265413325960741
	A148	Ependymocytes	36	14468	0.00248824993088195
	A148	Excitatory neurons	7684	14468	0.531103124136024
	A148	Fibroblasts	200	14468	0.0138236107271219
	A148	Inhibitory neurons	3005	14468	0.207699751175007
	A148	Microglial cells	405	14468	0.0279928117224219
	A148	Oligodendrocytes	1555	14468	0.107478573403373
	A148	OPCs	215	14468	0.0148603815316561
	A148	Pericytes	73	14468	0.0050456179153995
	A148	PVM	62	14468	0.0042853193254078
	Brain209	Astrocytes	1155	15002	0.0769897347020397
	Brain209	Choroid plexus cells	16	15002	0.00106652446340488
	Brain209	Endothelial cells	583	15002	0.0388614851353153
	Brain209	Ependymocytes	24	15002	0.00159978669510732
	Brain209	Excitatory neurons	6551	15002	0.436675109985335
	Brain209	Fibroblasts	261	15002	0.0173976803092921
	Brain209	Inhibitory neurons	3399	15002	0.226569790694574
	Brain209	Microglial cells	694	15002	0.0462604986001866
	Brain209	Oligodendrocytes	1771	15002	0.118050926543128
	Brain209	OPCs	330	15002	0.0219970670577256
	Brain209	Pericytes	164	15002	0.0109318757499
	Brain209	PVM	54	15002	0.00359952006399147
	Brain225	Astrocytes	1327	21182	0.0626475309224813
	Brain225	Choroid plexus cells	31	21182	0.00146350675101501
	Brain225	Endothelial cells	734	21182	0.03465206307242
	Brain225	Ependymocytes	96	21182	0.00453214993862714
	Brain225	Excitatory neurons	6425	21182	0.30332357662166
	Brain225	Fibroblasts	325	21182	0.0153432159380606
	Brain225	Inhibitory neurons	8273	21182	0.390567462940232
	Brain225	Microglial cells	633	21182	0.0298838636578227
	Brain225	Oligodendrocytes	2779	21182	0.131196298744217
	Brain225	OPCs	338	21182	0.015956944575583
	Brain225	Pericytes	164	21182	0.00774242281182136
	Brain225	PVM	57	21182	0.00269096402605986
BCAS+EVs	A212	Astrocytes	1418	17890	0.0792621576299609
	A212	Choroid plexus cells	20	17890	0.00111794298490777
	A212	Endothelial cells	580	17890	0.0324203465623253
	A212	Ependymocytes	28	17890	0.00156512017887088
	A212	Excitatory neurons	6937	17890	0.38775852431526
	A212	Fibroblasts	325	17890	0.0181665735047513
	A212	Inhibitory neurons	5398	17890	0.301732811626607
	A212	Microglial cells	621	17890	0.0347121296813862
	A212	Oligodendrocytes	1955	17890	0.109278926774734
	A212	OPCs	426	17890	0.0238121855785355
	A212	Pericytes	141	17890	0.00788149804359978
	A212	PVM	41	17890	0.00229178311906093
	Brain214	Astrocytes	1523	16965	0.0897730621868553
	Brain214	Choroid plexus cells	22	16965	0.00129678750368406
	Brain214	Endothelial cells	522	16965	0.0307692307692308
	Brain214	Ependymocytes	160	16965	0.00943118184497495
	Brain214	Excitatory neurons	3407	16965	0.200825228411435
	Brain214	Fibroblasts	198	16965	0.0116710875331565
	Brain214	Inhibitory neurons	7205	16965	0.424697907456528
	Brain214	Microglial cells	511	16965	0.0301208370173887
	Brain214	Oligodendrocytes	2793	16965	0.164633068081344
	Brain214	OPCs	439	16965	0.02587680518715
	Brain214	Pericytes	132	16965	0.00778072502210433
	Brain214	PVM	53	16965	0.00312407898614795
BCAS+cNGR-EVs	Brain205	Astrocytes	1560	17861	0.087341134314988
	Brain205	Choroid plexus cells	14	17861	0.000783830692570405
	Brain205	Endothelial cells	565	17861	0.0316331672358771
	Brain205	Ependymocytes	53	17861	0.0029673590504451
	Brain205	Excitatory neurons	4678	17861	0.26191142713174
	Brain205	Fibroblasts	327	17861	0.0183080454621802
	Brain205	Inhibitory neurons	6233	17861	0.348972621913667
	Brain205	Microglial cells	525	17861	0.0293936509713902
	Brain205	Oligodendrocytes	3302	17861	0.184872067633391
	Brain205	OPCs	392	17861	0.0219472593919713
	Brain205	Pericytes	173	17861	0.00968590784390572
	Brain205	PVM	39	17861	0.0021835283578747
	A213	Astrocytes	1889	17081	0.110590714829343
	A213	Endothelial cells	589	17081	0.0344827586206897
	A213	Ependymocytes	39	17081	0.00228323868625959
	A213	Excitatory neurons	3024	17081	0.177038815057666
	A213	Fibroblasts	389	17081	0.0227738422808969
	A213	Inhibitory neurons	8712	17081	0.510040395761372
	A213	Microglial cells	437	17081	0.0255839822024472
	A213	Oligodendrocytes	1489	17081	0.087172882149757
	A213	OPCs	338	17081	0.0197880686142498
	A213	Pericytes	130	17081	0.00761079562086529
	A213	PVM	45	17081	0.00263450617645337
	Brain215	Astrocytes	1011	16773	0.0602754426757289
	Brain215	Choroid plexus cells	72	16773	0.00429261312824182
	Brain215	Endothelial cells	417	16773	0.0248613843677339
	Brain215	Ependymocytes	55	16773	0.0032790794729625
	Brain215	Excitatory neurons	9026	16773	0.538126751326537
	Brain215	Fibroblasts	143	16773	0.0085256066297025
	Brain215	Inhibitory neurons	3395	16773	0.202408632921958
	Brain215	Microglial cells	389	16773	0.023192034817862
	Brain215	Oligodendrocytes	1924	16773	0.114708161926906
	Brain215	OPCs	203	16773	0.0121027842365707
	Brain215	Pericytes	99	16773	0.0059023430513325
	Brain215	PVM	39	16773	0.00232516544446432
	Brain206	Astrocytes	1454	16339	0.0889895342432217
	Brain206	Choroid plexus cells	9	16339	0.000550829304118979
	Brain206	Endothelial cells	308	16339	0.0188506028520717
	Brain206	Ependymocytes	74	16339	0.00452904094497827
	Brain206	Excitatory neurons	5675	16339	0.347328477875023
	Brain206	Fibroblasts	149	16339	0.00911928514596977
	Brain206	Inhibitory neurons	4605	16339	0.281840993940878
	Brain206	Microglial cells	414	16339	0.025338147989473
	Brain206	Oligodendrocytes	3101	16339	0.189791296896995
	Brain206	OPCs	389	16339	0.0238080665891425
	Brain206	Pericytes	140	16339	0.00856845584185079
	Brain206	PVM	21	16339	0.00128526837627762
